# Supplementary material for: Merocytophagy is an integrin-stabilized macrophage response to microbes reliant on Syk signaling
Source: Front Immunol. 2025 Apr 17;16:1565250. doi: 10.3389/fimmu.2025.1565250 (PMC12043706; doi:10.3389/fimmu.2025.1565250)
Supplement: Supplementary file 2 [file Table1.xlsx]

## Sheet: Results
	Proteins	# proteins
	Quantified in both	454
	Log2 ratio Infected/Mock ≤ -1	71
	Log2 ratio Infected/Mock ≥ 1	79
	Mock only	434
	Infected only	227

## Sheet: Proteins
Protein IDs	Majority protein IDs	Protein names	Gene names	localization	Number of proteins	∑ Peptides	∑ Razor + unique peptides	∑ Unique peptides	Razor + unique peptides mock	Razor + unique peptides infected	LFQ intensity mock	LFQ intensity infected	LFQ ratio	LFQ ratio log2	Unique peptides mock	Unique peptides infected	Peptides mock	Peptides infected	∑ Sequence coverage [%]	Q-value	Score
Q8C3J5	Q8C3J5	Dedicator of cytokinesis protein 2	Dock2		1	2	2	2	2	2	22243000	5831300	0.262163	-1.93146	2	2	2	2	1	0	10.717
P62962;CON__P02584	P62962	Profilin-1	Pfn1		2	3	3	3	3	3	123790000	38650000	0.312222	-1.67935	3	3	3	3	22.9	0	34.835
P98078	P98078	Disabled homolog 2	Dab2		1	11	11	11	10	4	420150000	137860000	0.328121	-1.6077	10	4	10	4	23	0	97.679
O08997	O08997	Copper transport protein ATOX1	Atox1		1	2	2	2	2	2	42952000	14803000	0.344641	-1.53684	2	2	2	2	47.1	0	16.022
P49722	P49722	Proteasome subunit alpha type-2	Psma2		1	2	2	2	2	2	70726000	26528000	0.375081	-1.41472	2	2	2	2	10.3	0	18.935
Q62426	Q62426	Cystatin-B	Cstb		1	2	2	2	2	2	148490000	57957000	0.390309	-1.35731	2	2	2	2	32.7	0	11.622
Q8VBT6	Q8VBT6	Apolipoprotein B receptor	Apobr		1	3	3	3	3	2	39537000	16061000	0.406227	-1.29964	3	2	3	2	5.4	0	21.6
O55023;P29218	O55023	Inositol monophosphatase 1	Impa1		2	6	6	6	6	3	275440000	112850000	0.409708	-1.28733	6	3	6	3	22.7	0	40.498
O70318	O70318	Band 4.1-like protein 2	Epb41l2		1	3	3	3	2	3	60267000	25881000	0.429439	-1.21947	2	3	2	3	5.2	0	21.732
P27773	P27773	Protein disulfide-isomerase A3	Pdia3		1	12	12	12	12	6	1115400000	500860000	0.449041	-1.15508	12	6	12	6	29.1	0	84.81
Q3THS6	Q3THS6	S-adenosylmethionine synthase isoform type-2	Mat2a		1	5	5	5	2	5	113300000	51423000	0.453866	-1.13966	2	5	2	5	13.2	0	43.71
Q7TMM9;Q9CWF2;CON__ENSEMBL:ENSBTAP00000025008;A2AQ07	Q7TMM9;Q9CWF2	Tubulin beta-2A chain;Tubulin beta-2B chain	Tubb2a;Tubb2b		4	16	3	2	3	2	44285000	20128000	0.454511	-1.13761	2	2	15	15	36.9	0	24.733
Q9CX86	Q9CX86	Heterogeneous nuclear ribonucleoprotein A0	Hnrnpa0		1	2	2	2	2	1	27052000	12585000	0.465215	-1.10403	2	1	2	1	9.8	0	12.85
Q8BL97	Q8BL97	Serine/arginine-rich splicing factor 7	Srsf7		1	2	2	2	2	2	312460000	145840000	0.466748	-1.09929	2	2	2	2	9.7	0	15.761
P62774	P62774	Myotrophin	Mtpn		1	4	4	4	4	3	194220000	90753000	0.467269	-1.09767	4	3	4	3	44.9	0	63.183
P50247	P50247	Adenosylhomocysteinase	Ahcy		1	7	7	7	7	4	117180000	56091000	0.478674	-1.06289	7	4	7	4	19.4	0	46.938
P05213;Q3UX10	P05213	Tubulin alpha-1B chain	Tuba1b		2	17	17	0	17	13	6931800000	3322900000	0.47937	-1.06079	0	0	17	13	46.6	0	181.96
Q9Z1N5;Q8VDW0	Q9Z1N5;Q8VDW0	Spliceosome RNA helicase Ddx39b;ATP-dependent RNA helicase DDX39A	Ddx39b;Ddx39a		2	2	2	2	2	2	23054000	11127000	0.482649	-1.05095	2	2	2	2	5.6	0	14.191
P17751	P17751	Triosephosphate isomerase	Tpi1		1	9	9	9	9	5	2253800000	1092400000	0.484693	-1.04486	9	5	9	5	34.1	0	68.932
P09103	P09103	Protein disulfide-isomerase	P4hb		1	6	6	6	6	5	205130000	102030000	0.497392	-1.00755	6	5	6	5	14.1	0	62.705
P16381;Q62167;Q62095	P16381;Q62167;Q62095	Putative ATP-dependent RNA helicase Pl10;ATP-dependent RNA helicase DDX3X;ATP-dependent RNA helicase DDX3Y	D1Pas1;Ddx3x;Ddx3y		3	5	5	5	4	4	123210000	62095000	0.503977	-0.98857	4	4	4	4	7.4	0	36.903
P56959	P56959	RNA-binding protein FUS	Fus		1	8	8	8	5	5	200960000	102770000	0.511395	-0.967489	5	5	5	5	18.1	0	71.049
Q8K4Z5	Q8K4Z5	Splicing factor 3A subunit 1	Sf3a1		1	5	5	5	4	3	78818000	41693000	0.528978	-0.91872	4	3	4	3	10.6	0	37.825
Q91W50	Q91W50	Cold shock domain-containing protein E1	Csde1		1	3	3	3	3	3	44259000	23417000	0.52909	-0.918415	3	3	3	3	4.4	0	26.289
P56480	P56480	ATP synthase subunit beta, mitochondrial	Atp5b		1	5	5	5	3	5	129360000	68591000	0.530233	-0.9153	3	5	3	5	14.7	0	47.777
P53026	P53026	60S ribosomal protein L10a	Rpl10a		1	6	6	6	5	5	160720000	86096000	0.535689	-0.900531	5	5	5	5	29.5	0	44.885
P31230	P31230	Aminoacyl tRNA synthase complex-interacting multifunctional protein 1;Endothelial monocyte-activating polypeptide 2	Aimp1		1	3	3	3	3	3	99737000	53643000	0.537845	-0.894739	3	3	3	3	15.8	0	23.284
Q9DBJ1;O70250	Q9DBJ1	Phosphoglycerate mutase 1	Pgam1		2	3	3	3	2	3	157350000	84794000	0.538888	-0.891943	2	3	2	3	20.1	0	26.972
P60335	P60335	Poly(rC)-binding protein 1	Pcbp1		1	5	3	3	2	3	506010000	276260000	0.545958	-0.873139	2	3	4	5	20.8	0	26.702
Q6P5E4	Q6P5E4	UDP-glucose:glycoprotein glucosyltransferase 1	Uggt1		1	5	5	5	5	3	86071000	47028000	0.546386	-0.872007	5	3	5	3	3.8	0	36.958
Q3UEB3	Q3UEB3	Poly(U)-binding-splicing factor PUF60	Puf60		1	2	2	2	2	2	52684000	28891000	0.548383	-0.866745	2	2	2	2	6.7	0	24.915
Q9JJU8	Q9JJU8	SH3 domain-binding glutamic acid-rich-like protein	Sh3bgrl		1	5	5	5	5	2	155300000	85425000	0.550064	-0.862328	5	2	5	2	55.3	0	33.101
Q8BJU0	Q8BJU0	Small glutamine-rich tetratricopeptide repeat-containing protein alpha	Sgta		1	4	4	4	3	4	57295000	31519000	0.550118	-0.862187	3	4	3	4	17.5	0	37.618
Q9D8U8	Q9D8U8	Sorting nexin-5	Snx5		1	4	4	4	3	3	97702000	54435000	0.557153	-0.843854	3	3	3	3	11.6	0	39.723
P24668	P24668	Cation-dependent mannose-6-phosphate receptor	M6pr		1	2	2	2	2	2	71431000	39826000	0.557545	-0.84284	2	2	2	2	11.5	0	21.459
P17182;P17183;P21550	P17182	Alpha-enolase	Eno1		3	9	9	9	9	5	608160000	340580000	0.560017	-0.836457	9	5	9	5	24.7	0	76.711
P11688	P11688	Integrin alpha-5;Integrin alpha-5 heavy chain;Integrin alpha-5 light chain	Itga5		1	5	5	5	5	5	306780000	172040000	0.560793	-0.83446	5	5	5	5	5.9	0	41.44
P62267	P62267	40S ribosomal protein S23	Rps23		1	2	2	2	2	2	92980000	52827000	0.568154	-0.815645	2	2	2	2	15.4	0	15.214
P62281	P62281	40S ribosomal protein S11	Rps11		1	9	9	9	8	7	2059800000	1179300000	0.572531	-0.804573	8	7	8	7	52.5	0	68.807
P62880;P29387	P62880	Guanine nucleotide-binding protein G(I)/G(S)/G(T) subunit beta-2	Gnb2		2	3	3	3	2	3	47880000	27454000	0.573392	-0.802407	2	3	2	3	13.5	0	26.607
P63101	P63101	14-3-3 protein zeta/delta	Ywhaz		1	4	4	4	4	4	389050000	223170000	0.573628	-0.801812	4	4	4	4	21.6	0	41.249
P06151;P16125;P00342	P06151	L-lactate dehydrogenase A chain	Ldha		3	12	12	12	11	6	892950000	520010000	0.582351	-0.78004	11	6	11	6	31.6	0	111.06
P26039;Q71LX4	P26039	Talin-1	Tln1		2	25	25	25	23	15	879730000	519240000	0.590227	-0.760659	23	15	23	15	16.5	0	228.1
Q03265	Q03265	ATP synthase subunit alpha, mitochondrial	Atp5a1		1	6	6	6	6	5	282040000	168130000	0.596121	-0.746323	6	5	6	5	14.5	0	49.667
O70503	O70503	Very-long-chain 3-oxoacyl-CoA reductase	Hsd17b12		1	4	4	4	3	4	423740000	253410000	0.598032	-0.741706	3	4	3	4	16	0	30.603
P18760;P45591	P18760	Cofilin-1	Cfl1		2	6	6	6	5	5	2074300000	1241800000	0.59866	-0.740192	5	5	5	5	33.7	0	64.939
P10810	P10810	Monocyte differentiation antigen CD14	Cd14		1	6	6	6	6	5	208910000	125400000	0.600258	-0.736344	6	5	6	5	21	0	48.381
Q2YDW2	Q2YDW2	Protein misato homolog 1	Msto1		1	3	3	3	3	2	20291000	12247000	0.603568	-0.728412	3	2	3	2	6.7	0	20.073
P07091	P07091	Protein S100-A4	S100a4		1	4	4	4	4	4	165460000	100810000	0.609271	-0.714844	4	4	4	4	35.6	0	27.408
Q3THE2;Q9CQ19	Q3THE2	Myosin regulatory light chain 12B	Myl12b		2	3	3	3	3	3	216320000	132690000	0.613397	-0.705107	3	3	3	3	22.7	0	22.569
P09411;P09041	P09411	Phosphoglycerate kinase 1	Pgk1		2	7	7	7	5	6	353070000	217120000	0.614949	-0.701462	5	6	5	6	24.9	0	75.025
Q9WTM5	Q9WTM5	RuvB-like 2	Ruvbl2		1	6	6	6	5	4	236250000	146150000	0.618624	-0.692865	5	4	5	4	12.7	0	53.385
P16110	P16110	Galectin-3	Lgals3		1	6	6	6	5	5	1140300000	706350000	0.619442	-0.690958	5	5	5	5	25	0	49.165
P47955	P47955	60S acidic ribosomal protein P1	Rplp1		1	2	2	2	2	2	318610000	199020000	0.624651	-0.678878	2	2	2	2	56.1	0	13.788
Q8JZK9	Q8JZK9	Hydroxymethylglutaryl-CoA synthase, cytoplasmic	Hmgcs1		1	4	4	4	4	4	150730000	94575000	0.627446	-0.672436	4	4	4	4	12.9	0	54.453
Q9D0R2	Q9D0R2	Threonine--tRNA ligase, cytoplasmic	Tars		1	3	3	3	2	3	65628000	41448000	0.63156	-0.663009	2	3	2	3	5	0	23.829
P05064	P05064	Fructose-bisphosphate aldolase A	Aldoa		1	19	19	17	19	16	6874700000	4352900000	0.633177	-0.65932	17	15	19	16	55.2	0	179.16
P38647	P38647	Stress-70 protein, mitochondrial	Hspa9		1	9	9	9	9	5	562090000	356100000	0.633528	-0.658519	9	5	9	5	17.2	0	80.233
Q61768;P28738;P33175	Q61768;P28738;P33175	Kinesin-1 heavy chain;Kinesin heavy chain isoform 5C;Kinesin heavy chain isoform 5A	Kif5b;Kif5c;Kif5a		3	10	10	10	7	6	197970000	126470000	0.638834	-0.646487	7	6	7	6	11.3	0	82.571
Q6ZWN5	Q6ZWN5	40S ribosomal protein S9	Rps9		1	8	8	8	6	6	664160000	425670000	0.640915	-0.641795	6	6	6	6	29.4	0	54.063
P63325	P63325	40S ribosomal protein S10	Rps10		1	4	4	4	4	3	462640000	298850000	0.645967	-0.630468	4	3	4	3	20.6	0	45.837
P09405	P09405	Nucleolin	Ncl		1	14	14	14	13	9	909950000	598650000	0.657893	-0.604074	13	9	13	9	21.4	0	115.2
Q9CR57	Q9CR57	60S ribosomal protein L14	Rpl14		1	4	4	4	4	4	1631600000	1074200000	0.658372	-0.603025	4	4	4	4	21.7	0	31.715
Q9WUA3	Q9WUA3	ATP-dependent 6-phosphofructokinase, platelet type	Pfkp		1	5	5	4	5	5	139490000	92087000	0.660169	-0.599092	4	4	5	5	8.7	0	52.781
Q9EST5	Q9EST5	Acidic leucine-rich nuclear phosphoprotein 32 family member B	Anp32b		1	3	3	3	3	3	107050000	71403000	0.667006	-0.584228	3	3	3	3	11.4	0	19.95
P97461	P97461	40S ribosomal protein S5;40S ribosomal protein S5, N-terminally processed	Rps5		1	4	4	4	3	3	138590000	94480000	0.681723	-0.552742	3	3	3	3	15.7	0	28.157
P61255	P61255	60S ribosomal protein L26	Rpl26		1	5	5	5	4	5	169830000	116210000	0.684273	-0.547357	4	5	4	5	31	0	41.999
P63038	P63038	60 kDa heat shock protein, mitochondrial	Hspd1		1	13	13	13	12	12	906140000	632500000	0.698016	-0.518668	12	12	12	12	32.3	0	102.5
Q76MZ3	Q76MZ3	Serine/threonine-protein phosphatase 2A 65 kDa regulatory subunit A alpha isoform	Ppp2r1a		1	4	4	4	2	4	104290000	72879000	0.698811	-0.517026	2	4	2	4	8.7	0	39.941
P62245	P62245	40S ribosomal protein S15a	Rps15a		1	5	5	5	3	5	518150000	363730000	0.701978	-0.510502	3	5	3	5	30	0	34.913
P28798	P28798	Granulins;Acrogranin;Granulin-1;Granulin-2;Granulin-3;Granulin-4;Granulin-5;Granulin-6;Granulin-7	Grn		1	3	3	3	3	3	75464000	53155000	0.704376	-0.505583	3	3	3	3	6.8	0	24.275
P54822	P54822	Adenylosuccinate lyase	Adsl		1	3	3	3	3	3	191220000	136780000	0.715302	-0.483376	3	3	3	3	6.4	0	38.18
P63017;P17156;P16627;Q61696;P17879	P63017	Heat shock cognate 71 kDa protein	Hspa8		5	30	28	28	28	25	10356000000	7505400000	0.724739	-0.464466	28	25	30	27	47.1	0	292.14
O08583;Q9JJW6	O08583;Q9JJW6	THO complex subunit 4;Aly/REF export factor 2	Alyref;Alyref2		2	5	5	5	5	3	248150000	180080000	0.72569	-0.462574	5	3	5	3	21.6	0	44.57
Q6WVG3	Q6WVG3	BTB/POZ domain-containing protein KCTD12	Kctd12		1	4	4	4	2	4	80864000	58746000	0.726479	-0.461007	2	4	2	4	19.3	0	37.773
P19096	P19096	Fatty acid synthase;[Acyl-carrier-protein] S-acetyltransferase;[Acyl-carrier-protein] S-malonyltransferase;3-oxoacyl-[acyl-carrier-protein] synthase;3-oxoacyl-[acyl-carrier-protein] reductase;3-hydroxyacyl-[acyl-carrier-protein] dehydratase;Enoyl-[acyl-carrier-protein] reductase;Oleoyl-[acyl-carrier-protein] hydrolase	Fasn		1	26	26	26	23	18	1358100000	987460000	0.727089	-0.459795	23	18	23	18	13.3	0	198.92
P70290	P70290	55 kDa erythrocyte membrane protein	Mpp1		1	2	2	2	2	2	15181000	11070000	0.729201	-0.455612	2	2	2	2	5.8	0	17.678
P25206	P25206	DNA replication licensing factor MCM3	Mcm3		1	12	12	12	10	9	382150000	279620000	0.731702	-0.450671	10	9	10	9	19.2	0	86.935
P80318	P80318	T-complex protein 1 subunit gamma	Cct3		1	19	19	19	18	16	1380800000	1016600000	0.73624	-0.441752	18	16	18	16	41.5	0	154.16
Q9WVJ2	Q9WVJ2	26S proteasome non-ATPase regulatory subunit 13	Psmd13		1	6	6	6	6	5	141950000	104530000	0.736386	-0.441466	6	5	6	5	20.5	0	49.506
Q3TXS7	Q3TXS7	26S proteasome non-ATPase regulatory subunit 1	Psmd1		1	4	4	4	4	3	322160000	237250000	0.736435	-0.441369	4	3	4	3	6.2	0	52.774
Q9D7G0;Q9CS42	Q9D7G0;Q9CS42	Ribose-phosphate pyrophosphokinase 1;Ribose-phosphate pyrophosphokinase 2	Prps1;Prps2		2	2	2	2	2	2	54895000	40442000	0.736716	-0.44082	2	2	2	2	7.2	0	16.429
Q9D1A2	Q9D1A2	Cytosolic non-specific dipeptidase	Cndp2		1	3	3	3	3	2	62614000	46276000	0.739068	-0.436221	3	2	3	2	9.7	0	18.601
Q9ERG2	Q9ERG2	Striatin-3	Strn3		1	7	6	6	4	5	172180000	127450000	0.740214	-0.433986	4	5	4	6	12.1	0	39.85
P63085	P63085	Mitogen-activated protein kinase 1	Mapk1		1	3	3	3	2	2	44912000	33256000	0.74047	-0.433486	2	2	2	2	9.5	0	17.251
Q922B2	Q922B2	Aspartate--tRNA ligase, cytoplasmic	Dars		1	10	10	10	9	7	387930000	288730000	0.744284	-0.426075	9	7	9	7	28.1	0	72.798
Q9DCL9	Q9DCL9	Multifunctional protein ADE2;Phosphoribosylaminoimidazole-succinocarboxamide synthase;Phosphoribosylaminoimidazole carboxylase	Paics		1	4	4	4	3	4	238130000	178700000	0.75043	-0.41421	3	4	3	4	12.2	0	30.384
Q9CPW4	Q9CPW4	Actin-related protein 2/3 complex subunit 5	Arpc5		1	6	6	6	5	5	2009000000	1513500000	0.75336	-0.408589	5	5	5	5	66.9	0	63.484
O09167	O09167	60S ribosomal protein L21	Rpl21		1	3	3	3	1	3	174890000	131990000	0.754703	-0.406019	1	3	1	3	30	0	32.058
Q91V92	Q91V92	ATP-citrate synthase	Acly		1	16	16	16	16	13	563710000	426970000	0.757428	-0.400818	16	13	16	13	21.1	0	134.22
P54775	P54775	26S protease regulatory subunit 6B	Psmc4		1	5	5	5	4	3	190840000	144960000	0.759589	-0.396709	4	3	4	3	13.2	0	35.163
P08113	P08113	Endoplasmin	Hsp90b1		1	14	12	12	11	8	1222400000	929440000	0.76034	-0.395283	11	8	13	10	20.8	0	110.79
P97822	P97822	Acidic leucine-rich nuclear phosphoprotein 32 family member E	Anp32e		1	3	3	3	3	3	99093000	75374000	0.760639	-0.394716	3	3	3	3	10.4	0	27.418
Q9QZE5	Q9QZE5	Coatomer subunit gamma-1	Copg1		1	5	5	5	4	4	103040000	78960000	0.766304	-0.384011	4	4	4	4	7.6	0	30.136
P10852	P10852	4F2 cell-surface antigen heavy chain	Slc3a2		1	8	8	8	8	7	955130000	733270000	0.767717	-0.381353	8	7	8	7	17.5	0	64.208
Q99MK8;Q3UYH7	Q99MK8	Beta-adrenergic receptor kinase 1	Adrbk1		2	4	4	4	3	4	59904000	46321000	0.773254	-0.370986	3	4	3	4	6.5	0	24.236
Q61233	Q61233	Plastin-2	Lcp1		1	9	9	8	8	7	927630000	718590000	0.774652	-0.368381	7	6	8	7	15.5	0	75.216
P68372;Q9D6F9	P68372;Q9D6F9	Tubulin beta-4B chain;Tubulin beta-4A chain	Tubb4b;Tubb4a		2	21	21	5	20	19	2920300000	2269700000	0.777215	-0.363615	5	4	20	19	50.3	0	236.12
P20029	P20029	78 kDa glucose-regulated protein	Hspa5		1	31	31	29	29	26	5409800000	4290200000	0.793042	-0.33453	27	24	29	26	49.6	0	285.25
Q8VBV7	Q8VBV7	COP9 signalosome complex subunit 8	Cops8		1	3	3	3	3	3	44424000	35249000	0.793467	-0.333757	3	3	3	3	23.9	0	24.25
Q61171	Q61171	Peroxiredoxin-2	Prdx2		1	6	6	6	6	6	663700000	528660000	0.796535	-0.328191	6	6	6	6	33.3	0	41.114
P32067	P32067	Lupus La protein homolog	Ssb		1	5	5	5	5	2	173360000	139420000	0.804222	-0.314334	5	2	5	2	16.4	0	45.831
Q91ZX7	Q91ZX7	Prolow-density lipoprotein receptor-related protein 1;Low-density lipoprotein receptor-related protein 1 85 kDa subunit;Low-density lipoprotein receptor-related protein 1 515 kDa subunit;Low-density lipoprotein receptor-related protein 1 intracellular domain	Lrp1		1	24	24	24	21	15	745700000	600310000	0.805029	-0.312888	21	15	21	15	6.5	0	184.99
Q9CY58	Q9CY58	Plasminogen activator inhibitor 1 RNA-binding protein	Serbp1		1	5	5	5	5	4	198210000	159590000	0.805156	-0.312659	5	4	5	4	16	0	41.528
P83741;Q80UE6;Q3UH66	P83741	Serine/threonine-protein kinase WNK1	Wnk1		3	3	3	3	3	3	96956000	78121000	0.805737	-0.31162	3	3	3	3	1.8	0	19.602
P08752;P20612;Q9DC51;Q3V3I2;P50149;P18872;B2RSH2;Q8CGK7;P63094;Q6R0H7	P08752;P20612;Q9DC51;Q3V3I2;P50149;P18872;B2RSH2;Q8CGK7;P63094;Q6R0H7	Guanine nucleotide-binding protein G(i) subunit alpha-2;Guanine nucleotide-binding protein G(t) subunit alpha-1;Guanine nucleotide-binding protein G(k) subunit alpha;Guanine nucleotide-binding protein G(t) subunit alpha-3;Guanine nucleotide-binding protein G(t) subunit alpha-2;Guanine nucleotide-binding protein G(o) subunit alpha;Guanine nucleotide-binding protein G(i) subunit alpha-1;Guanine nuc…	Gnai2;Gnat1;Gnai3;Gnat3;Gnat2;Gnao1;Gnai1;Gnal;Gnas		10	2	2	2	2	2	221300000	178490000	0.806552	-0.31016	2	2	2	2	7.3	0	15.075
O70251	O70251	Elongation factor 1-beta	Eef1b		1	4	4	4	4	4	1504100000	1215000000	0.807792	-0.307944	4	4	4	4	16.9	0	39.569
O55029	O55029	Coatomer subunit beta	Copb2		1	5	5	5	4	4	126740000	102410000	0.808032	-0.307515	4	4	4	4	7	0	32.836
P99024	P99024	Tubulin beta-5 chain	Tubb5		1	19	4	3	4	4	2752500000	2226100000	0.808756	-0.306224	3	3	18	18	46.2	0	52.721
P31786	P31786	Acyl-CoA-binding protein	Dbi		1	2	2	2	2	2	146930000	118840000	0.808821	-0.306108	2	2	2	2	36.8	0	16.702
Q9ES52	Q9ES52	Phosphatidylinositol 3,4,5-trisphosphate 5-phosphatase 1	Inpp5d		1	6	6	6	3	5	78723000	63699000	0.809154	-0.305514	3	5	3	5	6.7	0	47.459
P10605	P10605	Cathepsin B;Cathepsin B light chain;Cathepsin B heavy chain	Ctsb		1	3	3	3	3	2	57615000	46668000	0.809997	-0.304011	3	2	3	2	12.7	0	22.638
P14148;Q80YV3	P14148	60S ribosomal protein L7	Rpl7		2	13	13	13	11	10	2750800000	2229800000	0.810601	-0.302937	11	10	11	10	43.3	0	99.757
P16045	P16045	Galectin-1	Lgals1		1	4	4	4	4	3	1316400000	1068600000	0.811759	-0.300876	4	3	4	3	39.3	0	47.846
Q9QZD9	Q9QZD9	Eukaryotic translation initiation factor 3 subunit I	Eif3i		1	3	3	3	3	3	558880000	454880000	0.813914	-0.297053	3	3	3	3	10.5	0	23.446
P49312	P49312	Heterogeneous nuclear ribonucleoprotein A1;Heterogeneous nuclear ribonucleoprotein A1, N-terminally processed	Hnrnpa1		1	6	6	6	4	5	1048300000	857190000	0.817695	-0.290365	4	5	4	5	17.5	0	69.304
P42125	P42125	Enoyl-CoA delta isomerase 1, mitochondrial	Eci1		1	2	2	2	2	2	7729900	6322800	0.817967	-0.289886	2	2	2	2	9.7	0	14.248
Q6IRU2	Q6IRU2	Tropomyosin alpha-4 chain	Tpm4		1	8	7	7	7	6	1625200000	1329900000	0.818299	-0.2893	7	6	8	7	40.3	0	87.323
P10711	P10711	Transcription elongation factor A protein 1	Tcea1		1	2	2	2	2	2	62351000	51241000	0.821815	-0.283114	2	2	2	2	8.6	0	17.069
P61290	P61290	Proteasome activator complex subunit 3	Psme3		1	2	2	2	2	2	133470000	109970000	0.82393	-0.279405	2	2	2	2	10.2	0	23.52
Q61316;P48722;Q61699	Q61316	Heat shock 70 kDa protein 4	Hspa4		3	6	6	6	6	4	155850000	128880000	0.826949	-0.27413	6	4	6	4	9.9	0	42.714
Q9Z1Q9	Q9Z1Q9	Valine--tRNA ligase	Vars		1	18	18	18	11	15	670340000	557100000	0.831071	-0.266957	11	15	11	15	19.9	0	163.67
Q8BWY3	Q8BWY3	Eukaryotic peptide chain release factor subunit 1	Etf1		1	4	4	4	3	4	116270000	96651000	0.831263	-0.266622	3	4	3	4	11.2	0	39.078
Q8BG05	Q8BG05	Heterogeneous nuclear ribonucleoprotein A3	Hnrnpa3		1	4	4	4	3	3	173530000	144470000	0.832536	-0.264415	3	3	3	3	15.8	0	54.454
P35979	P35979	60S ribosomal protein L12	Rpl12		1	6	6	6	6	6	1257300000	1048700000	0.834089	-0.261727	6	6	6	6	50.9	0	60.136
Q99MN1	Q99MN1	Lysine--tRNA ligase	Kars		1	5	5	5	4	5	230530000	192730000	0.83603	-0.258373	4	5	4	5	10.3	0	41.955
Q64012	Q64012	RNA-binding protein Raly	Raly		1	4	4	4	3	3	174150000	146770000	0.842779	-0.246773	3	3	3	3	14.7	0	28.664
Q8VEK3	Q8VEK3	Heterogeneous nuclear ribonucleoprotein U	Hnrnpu		1	15	15	15	15	12	2866000000	2416900000	0.843301	-0.245881	15	12	15	12	23.4	0	147.31
P06800	P06800	Receptor-type tyrosine-protein phosphatase C	Ptprc		1	2	2	2	2	2	55849000	47109000	0.843507	-0.245529	2	2	2	2	2.8	0	19
Q9CZW5	Q9CZW5	Mitochondrial import receptor subunit TOM70	Tomm70a		1	2	2	2	2	2	45194000	38159000	0.844338	-0.244108	2	2	2	2	3.8	0	15.72
P70372	P70372	ELAV-like protein 1	Elavl1		1	2	2	2	2	2	245440000	207340000	0.844769	-0.243372	2	2	2	2	7.4	0	15.633
Q8BG32	Q8BG32	26S proteasome non-ATPase regulatory subunit 11	Psmd11		1	6	6	6	5	6	335740000	283790000	0.845267	-0.242521	5	6	5	6	15.4	0	47.067
P11499	P11499	Heat shock protein HSP 90-beta	Hsp90ab1		1	17	17	11	16	14	2763700000	2348200000	0.849658	-0.235046	11	9	16	14	26.1	0	159.2
P47753	P47753	F-actin-capping protein subunit alpha-1	Capza1		1	6	6	5	6	5	763860000	649800000	0.850679	-0.233313	5	4	6	5	33.2	0	64.726
P14206	P14206	40S ribosomal protein SA	Rpsa		1	8	8	8	7	8	2463300000	2096000000	0.850891	-0.232954	7	8	7	8	34.6	0	87.272
Q9QZL0	Q9QZL0	Receptor-interacting serine/threonine-protein kinase 3	Ripk3		1	2	2	2	2	2	62662000	53329000	0.851058	-0.232671	2	2	2	2	7.2	0	13.964
Q8BH43	Q8BH43	Wiskott-Aldrich syndrome protein family member 2	Wasf2		1	4	4	4	4	4	184700000	158660000	0.859015	-0.219245	4	4	4	4	11.1	0	36.702
Q922R8	Q922R8	Protein disulfide-isomerase A6	Pdia6		1	7	7	7	7	4	346370000	298550000	0.86194	-0.214341	7	4	7	4	23	0	67.15
Q9JIK5	Q9JIK5	Nucleolar RNA helicase 2	Ddx21		1	5	5	5	5	4	90123000	77768000	0.86291	-0.212719	5	4	5	4	6.9	0	34.323
Q8BFR5	Q8BFR5	Elongation factor Tu, mitochondrial	Tufm		1	2	2	2	2	2	79192000	68463000	0.864519	-0.21003	2	2	2	2	5.8	0	19.767
P52480;P53657	P52480	Pyruvate kinase PKM	Pkm		2	31	31	31	30	27	8083600000	7004000000	0.866446	-0.206819	30	27	30	27	56.5	0	308.63
Q8BHN3	Q8BHN3	Neutral alpha-glucosidase AB	Ganab		1	4	4	4	4	3	58517000	50867000	0.869269	-0.202126	4	3	4	3	5.8	0	28.935
P26041	P26041	Moesin	Msn		1	15	15	12	12	13	1420000000	1242800000	0.875211	-0.192297	10	11	12	13	22.4	0	145.12
Q9D8N0	Q9D8N0	Elongation factor 1-gamma	Eef1g		1	13	13	13	13	10	2268700000	1989600000	0.876978	-0.189387	13	10	13	10	26.8	0	103.93
Q9D554	Q9D554	Splicing factor 3A subunit 3	Sf3a3		1	5	5	5	3	4	69991000	61623000	0.880442	-0.183701	3	4	3	4	12.2	0	40.675
Q9QYS9	Q9QYS9	Protein quaking	Qki		1	4	4	4	4	2	88504000	77966000	0.880932	-0.182898	4	2	4	2	17.6	0	40.119
Q61598	Q61598	Rab GDP dissociation inhibitor beta	Gdi2		1	2	2	2	2	2	31599000	27884000	0.882433	-0.180441	2	2	2	2	5.2	0	15.713
P50516	P50516	V-type proton ATPase catalytic subunit A	Atp6v1a		1	5	5	5	5	2	66037000	58337000	0.883399	-0.178863	5	2	5	2	12	0	39.635
Q8VDD5;O08638;Q61879;Q91Z83;P13542;Q02566;Q5SX39;P13541;A2AQP0;Q5SX40	Q8VDD5	Myosin-9	Myh9		10	63	63	60	53	48	6137700000	5430000000	0.884696	-0.176746	51	45	53	48	36.3	0	323.31
P70168	P70168	Importin subunit beta-1	Kpnb1		1	6	6	6	5	4	474310000	420180000	0.885876	-0.174823	5	4	5	4	8.9	0	51.371
Q9Z2I8	Q9Z2I8	Succinyl-CoA ligase [GDP-forming] subunit beta, mitochondrial	Suclg2		1	7	7	7	7	5	114730000	102540000	0.893751	-0.162056	7	5	7	5	18.9	0	50.065
Q91YQ5	Q91YQ5	Dolichyl-diphosphooligosaccharide--protein glycosyltransferase subunit 1	Rpn1		1	4	4	4	4	2	99000000	88630000	0.895253	-0.159633	4	2	4	2	9.7	0	33.086
P62242	P62242	40S ribosomal protein S8	Rps8		1	8	8	8	8	8	2207600000	1976600000	0.895361	-0.159458	8	8	8	8	44.7	0	78.504
Q60865	Q60865	Caprin-1	Caprin1		1	4	4	4	4	3	162740000	146680000	0.901315	-0.149897	4	3	4	3	4.8	0	43.16
Q9ERK4	Q9ERK4	Exportin-2	Cse1l		1	3	3	3	3	2	46772000	42399000	0.906504	-0.141615	3	2	3	2	4.2	0	22.931
P62889	P62889	60S ribosomal protein L30	Rpl30		1	3	3	3	3	3	770430000	699060000	0.907363	-0.140248	3	3	3	3	40.9	0	43.539
Q9EQP2	Q9EQP2	EH domain-containing protein 4	Ehd4		1	8	8	8	6	8	203700000	185490000	0.910604	-0.135105	6	8	6	8	16.6	0	66.221
P40142	P40142	Transketolase	Tkt		1	4	4	4	4	2	148980000	136770000	0.918043	-0.123367	4	2	4	2	10.9	0	31.648
Q9D0I9	Q9D0I9	Arginine--tRNA ligase, cytoplasmic	Rars		1	11	11	11	9	10	482900000	443540000	0.918492	-0.12266	9	10	9	10	22.3	0	77.395
B9EJ86	B9EJ86	Oxysterol-binding protein	Osbpl8		1	3	3	3	2	3	35351000	32484000	0.918899	-0.122022	2	3	2	3	5.5	0	20.633
P62960;Q9Z2C8	P62960	Nuclease-sensitive element-binding protein 1	Ybx1		2	6	6	4	6	6	1183900000	1087900000	0.918912	-0.122001	4	4	6	6	41.9	0	98.345
P80316	P80316	T-complex protein 1 subunit epsilon	Cct5		1	11	11	11	9	10	503370000	462590000	0.918986	-0.121885	9	10	9	10	22.9	0	84.421
Q3TWW8;Q8VE97	Q3TWW8	Serine/arginine-rich splicing factor 6	Srsf6		2	4	4	3	2	4	401910000	369770000	0.920032	-0.120244	1	3	2	4	12.7	0	29.687
O88569	O88569	Heterogeneous nuclear ribonucleoproteins A2/B1	Hnrnpa2b1		1	11	11	11	10	8	2075400000	1910800000	0.92069	-0.119213	10	8	10	8	42.8	0	102.41
P99027	P99027	60S acidic ribosomal protein P2	Rplp2		1	7	7	7	7	7	1690700000	1559400000	0.92234	-0.11663	7	7	7	7	80.9	0	72.761
P62334	P62334	26S protease regulatory subunit 10B	Psmc6		1	10	10	10	6	9	312700000	288700000	0.923249	-0.115208	6	9	6	9	33.7	0	92.289
P54071	P54071	Isocitrate dehydrogenase [NADP], mitochondrial	Idh2		1	4	4	4	3	4	46941000	43485000	0.926376	-0.110331	3	4	3	4	11.5	0	26.595
Q6PDM2	Q6PDM2	Serine/arginine-rich splicing factor 1	Srsf1		1	4	4	4	4	2	67711000	62897000	0.928904	-0.106399	4	2	4	2	13.3	0	25.065
P61979	P61979	Heterogeneous nuclear ribonucleoprotein K	Hnrnpk		1	11	11	11	9	9	1235200000	1147700000	0.929161	-0.105999	9	9	9	9	26.8	0	85.022
Q8BU30	Q8BU30	Isoleucine--tRNA ligase, cytoplasmic	Iars		1	6	6	6	4	6	122120000	113610000	0.930314	-0.10421	4	6	4	6	4.5	0	36.612
P97807	P97807	Fumarate hydratase, mitochondrial	Fh		1	2	2	2	2	2	60630000	56466000	0.931321	-0.102649	2	2	2	2	6.3	0	15.709
P62204	P62204	Calmodulin	Calm1		1	2	2	2	2	2	108190000	100800000	0.931694	-0.102072	2	2	2	2	22.1	0	29.969
P10126;P62631	P10126	Elongation factor 1-alpha 1	Eef1a1		2	15	15	15	14	12	11327000000	10562000000	0.932462	-0.100883	14	12	14	12	37.9	0	131.83
O88685	O88685	26S protease regulatory subunit 6A	Psmc3		1	5	5	5	5	3	87762000	82231000	0.936977	-0.093914	5	3	5	3	12.9	0	47.347
P62983	P62983	Ubiquitin-40S ribosomal protein S27a;Ubiquitin;40S ribosomal protein S27a	Rps27a		1	7	7	3	7	7	739670000	693500000	0.93758	-0.0929859	3	3	7	7	55.8	0	69.728
Q6ZQ38	Q6ZQ38	Cullin-associated NEDD8-dissociated protein 1	Cand1		1	7	7	7	6	6	86613000	81320000	0.938889	-0.0909734	6	6	6	6	7.6	0	51.954
Q9JLQ0	Q9JLQ0	CD2-associated protein	Cd2ap		1	6	6	6	5	6	194690000	182850000	0.939185	-0.0905182	5	6	5	6	11.6	0	42.37
P68040	P68040	Guanine nucleotide-binding protein subunit beta-2-like 1;Guanine nucleotide-binding protein subunit beta-2-like 1, N-terminally processed	Gnb2l1		1	12	12	12	11	10	1632100000	1538100000	0.942405	-0.0855802	11	10	11	10	37.5	0	115.54
O35226	O35226	26S proteasome non-ATPase regulatory subunit 4	Psmd4		1	5	5	5	3	5	529120000	498890000	0.942867	-0.0848732	3	5	3	5	16.2	0	39.518
Q9CWJ9	Q9CWJ9	Bifunctional purine biosynthesis protein PURH;Phosphoribosylaminoimidazolecarboxamide formyltransferase;IMP cyclohydrolase	Atic		1	5	5	5	5	2	58100000	54784000	0.942926	-0.0847836	5	2	5	2	11.8	0	35.917
Q7M6Y3	Q7M6Y3	Phosphatidylinositol-binding clathrin assembly protein	Picalm		1	2	2	2	2	2	72675000	68815000	0.946887	-0.0787361	2	2	2	2	6.5	0	41.113
P29341	P29341	Polyadenylate-binding protein 1	Pabpc1		1	15	15	15	14	13	1484400000	1406400000	0.947454	-0.0778729	14	13	14	13	22	0	128.08
Q9DCH4	Q9DCH4	Eukaryotic translation initiation factor 3 subunit F	Eif3f		1	5	5	5	5	5	287450000	272390000	0.947608	-0.0776373	5	5	5	5	19.1	0	42.35
O89079	O89079	Coatomer subunit epsilon	Cope		1	1	1	1	1	1	17237000	16361000	0.949179	-0.0752478	1	1	1	1	7.1	0	8.2582
Q8BHD8	Q8BHD8	Protein-L-isoaspartate O-methyltransferase domain-containing protein 2	Pcmtd2		1	7	7	7	6	7	397830000	379210000	0.953196	-0.0691551	6	7	6	7	22	0	61.015
Q9DCD0	Q9DCD0	6-phosphogluconate dehydrogenase, decarboxylating	Pgd		1	5	5	5	5	4	233310000	222830000	0.955081	-0.0663047	5	4	5	4	14.9	0	56.347
Q8CIE6	Q8CIE6	Coatomer subunit alpha;Xenin;Proxenin	Copa		1	7	7	7	5	5	90518000	86630000	0.957047	-0.063338	5	5	5	5	7.9	0	49.984
Q9CZD3	Q9CZD3	Glycine--tRNA ligase	Gars		1	2	2	2	2	2	49685000	48026000	0.96661	-0.0489947	2	2	2	2	4.4	0	17.643
Q9CR51	Q9CR51	V-type proton ATPase subunit G 1	Atp6v1g1		1	4	4	4	3	3	105180000	101850000	0.96834	-0.0464144	3	3	3	3	39.8	0	52.68
P05202	P05202	Aspartate aminotransferase, mitochondrial	Got2		1	8	8	8	7	5	257180000	249540000	0.970293	-0.0435074	7	5	7	5	21.2	0	62.432
Q8VDN2;Q6PIC6;Q6PIE5;Q9WV27;Q9Z1W8;Q64436	Q8VDN2;Q6PIC6;Q6PIE5	Sodium/potassium-transporting ATPase subunit alpha-1;Sodium/potassium-transporting ATPase subunit alpha-3;Sodium/potassium-transporting ATPase subunit alpha-2	Atp1a1;Atp1a3;Atp1a2		6	13	13	13	10	12	860730000	837530000	0.973046	-0.0394199	10	12	10	12	16.2	0	104.25
O70133	O70133	ATP-dependent RNA helicase A	Dhx9		1	7	7	7	7	5	179340000	174580000	0.973458	-0.038809	7	5	7	5	5.9	0	48.257
Q60864	Q60864	Stress-induced-phosphoprotein 1	Stip1		1	4	4	4	4	3	223690000	217980000	0.974474	-0.037305	4	3	4	3	9	0	39.65
P62264	P62264	40S ribosomal protein S14	Rps14		1	8	8	8	8	8	1519100000	1480700000	0.974722	-0.0369375	8	8	8	8	41.7	0	89.668
B2RQC6	B2RQC6	CAD protein;Glutamine-dependent carbamoyl-phosphate synthase;Aspartate carbamoyltransferase;Dihydroorotase	Cad		1	14	14	14	12	11	324110000	316230000	0.975687	-0.0355093	12	11	12	11	8.8	0	97.649
B2RXS4	B2RXS4	Plexin-B2	Plxnb2		1	11	11	11	9	8	320200000	312850000	0.977046	-0.0335022	9	8	9	8	6.9	0	82.707
P62315	P62315	Small nuclear ribonucleoprotein Sm D1	Snrpd1		1	1	1	1	1	1	66544000	65885000	0.990097	-0.0143585	1	1	1	1	10.9	0	10.032
Q60668	Q60668	Heterogeneous nuclear ribonucleoprotein D0	Hnrnpd		1	4	4	4	4	3	867020000	858890000	0.990623	-0.0135919	4	3	4	3	9.3	0	33.049
P14131	P14131	40S ribosomal protein S16	Rps16		1	8	8	8	8	4	518510000	513990000	0.991283	-0.0126315	8	4	8	4	43.2	0	61.145
Q8CGC7	Q8CGC7	Bifunctional glutamate/proline--tRNA ligase;Glutamate--tRNA ligase;Proline--tRNA ligase	Eprs		1	15	15	15	13	14	720910000	714770000	0.991483	-0.0123401	13	14	13	14	16.5	0	121.87
P60843;P10630	P60843;P10630	Eukaryotic initiation factor 4A-I;Eukaryotic initiation factor 4A-II;Eukaryotic initiation factor 4A-II, N-terminally processed	Eif4a1;Eif4a2		2	4	4	3	4	4	379570000	376350000	0.991517	-0.012291	3	3	4	4	13.5	0	38.849
Q8VH51	Q8VH51	RNA-binding protein 39	Rbm39		1	4	4	4	3	3	34672000	34387000	0.99178	-0.0119078	3	3	3	3	8.5	0	27.871
P62908	P62908	40S ribosomal protein S3	Rps3		1	11	11	11	10	10	1278100000	1270500000	0.994054	-0.00860434	10	10	10	10	51.9	0	86.138
P01902	P01902	H-2 class I histocompatibility antigen, K-D alpha chain	H2-K1		1	6	6	5	5	3	121570000	121580000	1.00008	0.000118667	4	2	5	3	21.2	0	36.621
Q9WV32	Q9WV32	Actin-related protein 2/3 complex subunit 1B	Arpc1b		1	9	9	9	9	9	4053200000	4057000000	1.00094	0.00135194	9	9	9	9	30.1	0	95.484
P49718	P49718	DNA replication licensing factor MCM5	Mcm5		1	7	7	7	7	4	254850000	255360000	1.002	0.0028842	7	4	7	4	13.8	0	69.831
Q9QUM9	Q9QUM9	Proteasome subunit alpha type-6	Psma6		1	6	6	6	6	5	449140000	450230000	1.00243	0.00349698	6	5	6	5	29.3	0	44.022
P97351	P97351	40S ribosomal protein S3a	Rps3a		1	11	11	11	11	11	2479000000	2496700000	1.00714	0.0102642	11	11	11	11	48.1	0	95.068
P84104	P84104	Serine/arginine-rich splicing factor 3	Srsf3		1	2	2	2	2	2	317110000	320060000	1.0093	0.013359	2	2	2	2	15.9	0	28.211
Q8BL66	Q8BL66	Early endosome antigen 1	Eea1		1	4	4	4	3	3	58669000	59231000	1.00958	0.013754	3	3	3	3	4.4	0	33.816
Q8BMJ2	Q8BMJ2	Leucine--tRNA ligase, cytoplasmic	Lars		1	4	4	4	4	3	92342000	93534000	1.01291	0.0185039	4	3	4	3	4.4	0	26.62
Q91VM5;Q9WV02	Q91VM5;Q9WV02	RNA binding motif protein, X-linked-like-1;RNA-binding motif protein, X chromosome;RNA-binding motif protein, X chromosome, N-terminally processed	Rbmxl1;Rbmx		2	5	5	5	2	5	388450000	393630000	1.01334	0.0191113	2	5	2	5	16.2	0	48.223
P07901	P07901	Heat shock protein HSP 90-alpha	Hsp90aa1		1	7	3	3	3	3	116690000	118810000	1.01817	0.0259753	3	3	6	6	11.2	0	22.403
Q9Z204	Q9Z204	Heterogeneous nuclear ribonucleoproteins C1/C2	Hnrnpc		1	5	5	5	4	4	175520000	179410000	1.02216	0.0316249	4	4	4	4	12.1	0	39.425
P27659	P27659	60S ribosomal protein L3	Rpl3		1	6	6	6	6	4	421900000	431390000	1.02249	0.0320916	6	4	6	4	10.9	0	44.077
P24547	P24547	Inosine-5-monophosphate dehydrogenase 2	Impdh2		1	4	4	4	3	3	43723000	44832000	1.02536	0.0361365	3	3	3	3	13	0	30.388
Q9JJ28	Q9JJ28	Protein flightless-1 homolog	Flii		1	8	8	8	8	6	154000000	158740000	1.03078	0.0437354	8	6	8	6	8.7	0	65.954
P62702	P62702	40S ribosomal protein S4, X isoform	Rps4x		1	8	8	8	5	7	711330000	735690000	1.03425	0.048579	5	7	5	7	33.1	0	54.302
P42932	P42932	T-complex protein 1 subunit theta	Cct8		1	18	18	18	16	12	2099900000	2173800000	1.03519	0.0498986	16	12	16	12	35.9	0	143.61
Q62318	Q62318	Transcription intermediary factor 1-beta	Trim28		1	6	6	6	6	3	280370000	290300000	1.03542	0.0502126	6	3	6	3	12.2	0	52.954
P62867;P62862	P62867;P62862	40S ribosomal protein S30	Fau		2	2	2	2	2	2	417950000	433450000	1.03709	0.0525352	2	2	2	2	18.6	0	14.989
P08249	P08249	Malate dehydrogenase, mitochondrial	Mdh2		1	7	7	7	7	6	262070000	272060000	1.03812	0.0539726	7	6	7	6	27.5	0	56.361
P11983	P11983	T-complex protein 1 subunit alpha	Tcp1		1	17	17	17	15	15	1235500000	1283200000	1.03861	0.054651	15	15	15	15	38.5	0	132.9
Q01853	Q01853	Transitional endoplasmic reticulum ATPase	Vcp		1	10	10	10	9	8	559200000	580830000	1.03868	0.0547516	9	8	9	8	16.4	0	85.336
Q9D0E1	Q9D0E1	Heterogeneous nuclear ribonucleoprotein M	Hnrnpm		1	9	9	9	8	6	208530000	216600000	1.0387	0.0547783	8	6	8	6	17.4	0	61.942
P80314	P80314	T-complex protein 1 subunit beta	Cct2		1	12	12	12	11	9	660650000	687340000	1.0404	0.0571378	11	9	11	9	32.1	0	116.98
Q571I9	Q571I9	Aldehyde dehydrogenase family 16 member A1	Aldh16a1		1	3	3	3	2	3	75150000	78355000	1.04265	0.0602522	2	3	2	3	4.4	0	26.648
P63037	P63037	DnaJ homolog subfamily A member 1	Dnaja1		1	3	3	3	3	3	109040000	113770000	1.04338	0.0612627	3	3	3	3	9.3	0	22.514
Q6ZWY3;Q6ZWU9	Q6ZWY3;Q6ZWU9	40S ribosomal protein S27-like;40S ribosomal protein S27	Rps27l;Rps27		2	2	2	2	2	2	107700000	112680000	1.04624	0.0652132	2	2	2	2	26.2	0	15.86
P62830	P62830	60S ribosomal protein L23	Rpl23		1	5	5	5	4	4	286660000	300170000	1.04713	0.0664392	4	4	4	4	40.7	0	40.761
Q3V3R1	Q3V3R1	Monofunctional C1-tetrahydrofolate synthase, mitochondrial	Mthfd1l		1	3	3	3	3	3	28655000	30071000	1.04942	0.0695859	3	3	3	3	3.8	0	22.773
Q99KP6	Q99KP6	Pre-mRNA-processing factor 19	Prpf19		1	4	4	4	3	3	91440000	96231000	1.0524	0.0736763	3	3	3	3	11.3	0	26.181
P60122	P60122	RuvB-like 1	Ruvbl1		1	8	8	8	7	7	235590000	248240000	1.05369	0.0754573	7	7	7	7	25.9	0	76.214
Q60817;P70670	Q60817;P70670	Nascent polypeptide-associated complex subunit alpha;Nascent polypeptide-associated complex subunit alpha, muscle-specific form	Naca		2	2	2	2	2	2	155120000	163720000	1.05544	0.0778459	2	2	2	2	7.9	0	29.142
Q9CWK8	Q9CWK8	Sorting nexin-2	Snx2		1	6	6	5	5	5	243920000	257620000	1.05617	0.0788365	4	5	5	5	13.3	0	44.005
P41216	P41216	Long-chain-fatty-acid--CoA ligase 1	Acsl1		1	4	4	3	3	3	24252000	25640000	1.05723	0.0802925	2	3	3	3	6.7	0	28.564
Q7TMB8;Q5SQX6	Q7TMB8;Q5SQX6	Cytoplasmic FMR1-interacting protein 1;Cytoplasmic FMR1-interacting protein 2	Cyfip1;Cyfip2		2	6	6	6	5	6	211260000	223650000	1.05865	0.0822231	5	6	5	6	5.4	0	40.312
P40124	P40124	Adenylyl cyclase-associated protein 1	Cap1		1	9	9	9	8	7	659080000	698040000	1.05911	0.0828561	8	7	8	7	26.4	0	86.186
Q9CPN8	Q9CPN8	Insulin-like growth factor 2 mRNA-binding protein 3	Igf2bp3		1	7	7	7	6	6	126450000	134070000	1.06026	0.0844194	6	6	6	6	17.3	0	51.925
P57776	P57776	Elongation factor 1-delta	Eef1d		1	8	8	8	8	7	3276700000	3487300000	1.06427	0.0898669	8	7	8	7	36.7	0	94.095
P46460	P46460	Vesicle-fusing ATPase	Nsf		1	4	4	4	3	4	40223000	42960000	1.06805	0.0949733	3	4	3	4	6.2	0	26.688
Q9Z1D1	Q9Z1D1	Eukaryotic translation initiation factor 3 subunit G	Eif3g		1	3	3	3	2	3	137670000	147110000	1.06857	0.0956811	2	3	2	3	16.2	0	24.531
P52293	P52293	Importin subunit alpha-1	Kpna2		1	4	4	4	3	4	71472000	76453000	1.06969	0.097195	3	4	3	4	11.9	0	45.521
O88738	O88738	Baculoviral IAP repeat-containing protein 6	Birc6		1	3	3	3	2	3	24592000	26307000	1.06974	0.0972577	2	3	2	3	1.2	0	17.985
Q9DBZ5	Q9DBZ5	Eukaryotic translation initiation factor 3 subunit K	Eif3k		1	4	4	4	4	4	92111000	98820000	1.07284	0.10143	4	4	4	4	19.7	0	33.263
Q6ZWV3;P86048	Q6ZWV3;P86048	60S ribosomal protein L10;60S ribosomal protein L10-like	Rpl10;Rpl10l		2	4	4	4	4	3	140030000	150360000	1.07377	0.102685	4	3	4	3	22	0	31.324
Q9JHJ0;Q61329	Q9JHJ0	Tropomodulin-3	Tmod3		2	7	7	7	5	5	239290000	256970000	1.07389	0.10284	5	5	5	5	23.3	0	49.192
Q6ZWX6	Q6ZWX6	Eukaryotic translation initiation factor 2 subunit 1	Eif2s1		1	4	4	4	4	4	341780000	368610000	1.0785	0.109027	4	4	4	4	20	0	38.522
Q61545	Q61545	RNA-binding protein EWS	Ewsr1		1	2	2	2	2	1	46184000	49815000	1.07862	0.109187	2	1	2	1	5.2	0	18.628
P50580	P50580	Proliferation-associated protein 2G4	Pa2g4		1	8	8	8	5	8	522780000	565570000	1.08185	0.113502	5	8	5	8	25.9	0	76.373
Q9CYG7	Q9CYG7	Mitochondrial import receptor subunit TOM34	Tomm34		1	4	4	4	4	3	50814000	55070000	1.08376	0.116041	4	3	4	3	20.4	0	49.725
P80315	P80315	T-complex protein 1 subunit delta	Cct4		1	13	13	13	11	12	954390000	1037200000	1.08677	0.120043	11	12	11	12	31.4	0	103.7
P26443	P26443	Glutamate dehydrogenase 1, mitochondrial	Glud1		1	8	8	8	6	6	213750000	233220000	1.09109	0.125767	6	6	6	6	20.8	0	63.21
P97310	P97310	DNA replication licensing factor MCM2	Mcm2		1	4	4	4	4	3	36487000	39939000	1.09461	0.130416	4	3	4	3	6	0	25.109
P80313	P80313	T-complex protein 1 subunit eta	Cct7		1	10	10	10	8	8	1050400000	1152200000	1.09692	0.133452	8	8	8	8	20.6	0	77.344
Q61656	Q61656	Probable ATP-dependent RNA helicase DDX5	Ddx5		1	11	11	7	9	11	934470000	1025200000	1.09709	0.133685	6	7	9	11	20.5	0	89.573
Q69ZN7	Q69ZN7	Myoferlin	Myof		1	3	3	3	3	3	26482000	29060000	1.09735	0.134023	3	3	3	3	2	0	24.621
P24270	P24270	Catalase	Cat		1	8	8	8	8	4	212400000	233280000	1.09831	0.135279	8	4	8	4	19.9	0	78.767
P63276	P63276	40S ribosomal protein S17	Rps17		1	4	4	4	3	3	770230000	846660000	1.09923	0.136493	3	3	3	3	23	0	29.138
P47754	P47754	F-actin-capping protein subunit alpha-2	Capza2		1	5	4	4	4	2	261370000	287590000	1.10032	0.13792	4	2	5	3	26.6	0	38.772
Q64514	Q64514	Tripeptidyl-peptidase 2	Tpp2		1	15	15	15	10	13	289100000	318600000	1.10204	0.140178	10	13	10	13	12.9	0	109.65
P63260	P63260	Actin, cytoplasmic 2;Actin, cytoplasmic 2, N-terminally processed	Actg1		1	28	28	1	27	27	40962000000	45256000000	1.10483	0.143823	1	1	27	27	65.6	0	323.31
P62301	P62301	40S ribosomal protein S13	Rps13		1	5	5	5	4	5	1909400000	2110400000	1.10527	0.144397	4	5	4	5	23.8	0	43.754
Q8K310	Q8K310	Matrin-3	Matr3		1	2	2	2	2	2	19528000	21598000	1.106	0.145354	2	2	2	2	4.1	0	12.179
Q7TMK9	Q7TMK9	Heterogeneous nuclear ribonucleoprotein Q	Syncrip		1	9	9	9	6	6	340950000	378150000	1.10911	0.149398	6	6	6	6	14.3	0	64.666
Q6PDI5	Q6PDI5	Proteasome-associated protein ECM29 homolog	Ecm29		1	4	4	4	2	4	18715000	20778000	1.11023	0.150862	2	4	2	4	2.9	0	30.82
O08807	O08807	Peroxiredoxin-4	Prdx4		1	1	1	1	1	1	2164300000	2408600000	1.11288	0.154294	1	1	1	1	4	0	10.142
Q505F5	Q505F5	Leucine-rich repeat-containing protein 47	Lrrc47		1	3	3	3	2	3	37805000	42135000	1.11454	0.156442	2	3	2	3	6.7	0	26.705
Q3U1J4	Q3U1J4	DNA damage-binding protein 1	Ddb1		1	3	3	3	2	3	71210000	79590000	1.11768	0.160507	2	3	2	3	3.2	0	21.081
Q9QUJ7	Q9QUJ7	Long-chain-fatty-acid--CoA ligase 4	Acsl4		1	12	12	10	12	10	495570000	555280000	1.12049	0.164127	10	8	12	10	20.3	0	92.711
Q8VDJ3	Q8VDJ3	Vigilin	Hdlbp		1	7	7	7	3	7	108890000	122070000	1.12104	0.164837	3	7	3	7	6.8	0	58.001
Q9CZU6	Q9CZU6	Citrate synthase, mitochondrial	Cs		1	2	2	2	2	2	112900000	126830000	1.12338	0.167851	2	2	2	2	5.8	0	16.338
Q3U0V1	Q3U0V1	Far upstream element-binding protein 2	Khsrp		1	15	15	15	10	13	803590000	902760000	1.12341	0.167883	10	13	10	13	27.8	0	135.1
Q68FL6	Q68FL6	Methionine--tRNA ligase, cytoplasmic	Mars		1	8	8	8	5	8	240740000	271130000	1.12624	0.171509	5	8	5	8	13.1	0	65.666
P42208	P42208	Septin-2	2016-09-02		1	5	5	5	5	4	218740000	246870000	1.1286	0.174534	5	4	5	4	21.9	0	41.783
Q05144;P63001;P60764	Q05144;P63001	Ras-related C3 botulinum toxin substrate 2;Ras-related C3 botulinum toxin substrate 1	Rac2;Rac1		3	4	4	4	4	2	293360000	331180000	1.12892	0.174943	4	2	4	2	19.3	0	27.942
P27546	P27546	Microtubule-associated protein 4	Map4		1	4	4	4	3	3	142050000	160380000	1.12904	0.175095	3	3	3	3	5	0	28.286
P08905;P17897	P08905	Lysozyme C-2	Lyz2		2	5	5	5	4	4	144650000	163390000	1.12955	0.175753	4	4	4	4	38.5	0	52.63
Q99KI0	Q99KI0	Aconitate hydratase, mitochondrial	Aco2		1	4	4	4	4	4	120270000	136460000	1.13461	0.182201	4	4	4	4	7.1	0	37.826
Q9CVB6	Q9CVB6	Actin-related protein 2/3 complex subunit 2	Arpc2		1	9	9	9	9	7	908510000	1033300000	1.13736	0.185685	9	7	9	7	28.7	0	73.795
Q8CG48	Q8CG48	Structural maintenance of chromosomes protein 2	Smc2		1	3	3	3	2	3	37566000	42819000	1.13983	0.188824	2	3	2	3	4	0	19.582
P62754;Q9JJN0	P62754	40S ribosomal protein S6	Rps6		2	10	10	10	8	6	752680000	858270000	1.14029	0.189395	8	6	8	6	36.1	0	83.731
P35980	P35980	60S ribosomal protein L18	Rpl18		1	6	6	6	6	5	887330000	1012700000	1.14129	0.190664	6	5	6	5	31.4	0	55.972
Q60737	Q60737	Casein kinase II subunit alpha	Csnk2a1		1	3	3	3	3	2	25429000	29168000	1.14704	0.197912	3	2	3	2	11.5	0	21.666
P05555	P05555	Integrin alpha-M	Itgam		1	8	8	8	6	8	558470000	640850000	1.14751	0.198507	6	8	6	8	7.6	0	72.489
Q99JX4	Q99JX4	Eukaryotic translation initiation factor 3 subunit M	Eif3m		1	3	3	3	2	3	68221000	78457000	1.15004	0.201686	2	3	2	3	10.4	0	32.049
O09061	O09061	Proteasome subunit beta type-1	Psmb1		1	3	3	3	3	3	177800000	204950000	1.1527	0.205017	3	3	3	3	15.8	0	25.059
P80317;Q61390	P80317	T-complex protein 1 subunit zeta	Cct6a		2	10	10	10	9	7	1319600000	1529400000	1.15899	0.212865	9	7	9	7	23	0	95.791
P97371	P97371	Proteasome activator complex subunit 1	Psme1		1	4	4	3	4	2	80789000	93690000	1.15969	0.213736	3	1	4	2	18.5	0	27.457
Q9CQR2	Q9CQR2	40S ribosomal protein S21	Rps21		1	6	6	6	6	3	944740000	1095900000	1.16	0.214127	6	3	6	3	60.2	0	49.615
P58252	P58252	Elongation factor 2	Eef2		1	17	17	17	17	14	2684600000	3114800000	1.16025	0.214432	17	14	17	14	24.1	0	144.34
P62814	P62814	V-type proton ATPase subunit B, brain isoform	Atp6v1b2		1	5	5	5	5	4	130960000	152010000	1.16074	0.21504	5	4	5	4	12.1	0	42.868
P11835	P11835	Integrin beta-2	Itgb2		1	16	16	16	16	15	951070000	1107400000	1.16437	0.219553	16	15	16	15	24.1	0	135.84
Q9CQN1	Q9CQN1	Heat shock protein 75 kDa, mitochondrial	Trap1		1	4	4	4	4	2	20301000	23742000	1.1695	0.225891	4	2	4	2	8.5	0	29.829
Q501J6	Q501J6	Probable ATP-dependent RNA helicase DDX17	Ddx17		1	6	2	2	2	2	33237000	39117000	1.17691	0.235006	2	2	5	6	10.6	0	16.744
E9PVA8	E9PVA8		Gcn1l1		1	2	2	2	2	2	18806000	22175000	1.17914	0.237741	2	2	2	2	0.7	0	11.056
P26638	P26638	Serine--tRNA ligase, cytoplasmic	Sars		1	5	5	5	5	3	112760000	133230000	1.18154	0.240664	5	3	5	3	9.6	0	33.649
Q8CDN6	Q8CDN6	Thioredoxin-like protein 1	Txnl1		1	4	4	4	3	3	214880000	255410000	1.18862	0.249284	3	3	3	3	22.1	0	30.065
P23116	P23116	Eukaryotic translation initiation factor 3 subunit A	Eif3a		1	15	15	15	10	12	216730000	258950000	1.1948	0.256775	10	12	10	12	12.8	0	103.26
P14685	P14685	26S proteasome non-ATPase regulatory subunit 3	Psmd3		1	4	4	4	4	2	96484000	115500000	1.19709	0.259531	4	2	4	2	9.2	0	32.255
P11881	P11881	Inositol 1,4,5-trisphosphate receptor type 1	Itpr1		1	5	4	3	4	3	36776000	44070000	1.19834	0.261032	3	2	5	3	2.1	0	31.725
Q9Z0N1;Q9Z0N2	Q9Z0N1	Eukaryotic translation initiation factor 2 subunit 3, X-linked	Eif2s3x		2	9	9	9	9	7	809230000	972910000	1.20227	0.265757	9	7	9	7	26.3	0	79.782
Q9Z2U0;Q9CWH6	Q9Z2U0;Q9CWH6	Proteasome subunit alpha type-7;Proteasome subunit alpha type-7-like	Psma7;Psma8		2	4	4	4	3	3	229940000	277360000	1.20623	0.270502	3	3	3	3	19.8	0	31.802
P62192	P62192	26S protease regulatory subunit 4	Psmc1		1	6	6	6	5	5	500860000	608250000	1.21441	0.280257	5	5	5	5	15	0	43.114
P16858	P16858	Glyceraldehyde-3-phosphate dehydrogenase	Gapdh		1	20	20	17	18	15	14134000000	17180000000	1.21551	0.28156	16	12	18	15	49.2	0	193.7
P51660	P51660	Peroxisomal multifunctional enzyme type 2;(3R)-hydroxyacyl-CoA dehydrogenase;Enoyl-CoA hydratase 2	Hsd17b4		1	8	8	8	7	7	350140000	425680000	1.21574	0.281837	7	7	7	7	11.7	0	62.719
P46471	P46471	26S protease regulatory subunit 7	Psmc2		1	6	6	6	6	5	305520000	371470000	1.21586	0.281979	6	5	6	5	16.2	0	48.517
P11440;Q80YP0	P11440	Cyclin-dependent kinase 1	Cdk1		2	4	4	3	3	3	94131000	114590000	1.21735	0.283739	2	3	3	3	16.5	0	27.649
Q99LR1	Q99LR1	Monoacylglycerol lipase ABHD12	Abhd12		1	5	5	5	5	3	144350000	175890000	1.2185	0.285102	5	3	5	3	17.6	0	45.332
P47757	P47757	F-actin-capping protein subunit beta	Capzb		1	7	7	7	6	7	423820000	516560000	1.21882	0.285484	6	7	6	7	33.2	0	52.575
P47963	P47963	60S ribosomal protein L13	Rpl13		1	11	11	11	8	10	1227500000	1496300000	1.21898	0.285676	8	10	8	10	42.2	0	102.83
Q9JHU4	Q9JHU4	Cytoplasmic dynein 1 heavy chain 1	Dync1h1		1	27	27	27	20	22	560870000	686100000	1.22328	0.290752	20	22	20	22	7	0	193.47
P60867	P60867	40S ribosomal protein S20	Rps20		1	7	7	7	4	6	2488900000	3045800000	1.22375	0.291313	4	6	4	6	42.9	0	67.976
A2AN08	A2AN08	E3 ubiquitin-protein ligase UBR4	Ubr4		1	10	10	10	10	7	97583000	119570000	1.22532	0.293154	10	7	10	7	2.6	0	67.799
P62849	P62849	40S ribosomal protein S24	Rps24		1	2	2	2	2	2	28001000	34437000	1.22985	0.298481	2	2	2	2	19.5	0	13.652
Q8UN02;P03336;P26805;P03334;P03332;P26806;P21435;P03355;P32594	Q8UN02;P03336;P26805;P03334;P03332;P26806;P21435;P03355;P32594				9	6	6	2	4	6	168820000	209860000	1.2431	0.313941	1	2	4	6	9.9	0	45.45
Q8BJW6	Q8BJW6	Eukaryotic translation initiation factor 2A;Eukaryotic translation initiation factor 2A, N-terminally processed	Eif2a		1	7	7	7	5	6	124670000	155220000	1.24505	0.3162	5	6	5	6	14.5	0	47.727
Q8R081	Q8R081	Heterogeneous nuclear ribonucleoprotein L	Hnrnpl		1	3	3	3	2	3	72150000	90747000	1.25775	0.330851	2	3	2	3	6.3	0	19.927
Q9WVA4;Q9R1Q8	Q9WVA4	Transgelin-2	Tagln2		2	14	14	14	13	14	7908600000	9963600000	1.25984	0.333245	13	14	13	14	68.8	0	141.87
P62751	P62751	60S ribosomal protein L23a	Rpl23a		1	3	3	3	2	3	406020000	512430000	1.26208	0.335804	2	3	2	3	20.5	0	21.4
Q60605;Q8CI43	Q60605	Myosin light polypeptide 6	Myl6		2	4	4	4	4	4	2168400000	2744000000	1.26545	0.33965	4	4	4	4	31.8	0	45.895
Q9Z2U1	Q9Z2U1	Proteasome subunit alpha type-5	Psma5		1	4	4	4	3	4	766400000	970200000	1.26592	0.340185	3	4	3	4	22.4	0	48.365
P63323	P63323	40S ribosomal protein S12	Rps12		1	6	6	6	6	5	360540000	457550000	1.26907	0.34377	6	5	6	5	49.2	0	57.147
Q99JI4	Q99JI4	26S proteasome non-ATPase regulatory subunit 6	Psmd6		1	4	4	4	4	2	114040000	145170000	1.27297	0.348203	4	2	4	2	13.6	0	33.89
Q8BMJ3;Q60872	Q8BMJ3;Q60872	Eukaryotic translation initiation factor 1A, X-chromosomal;Eukaryotic translation initiation factor 1A	Eif1ax;Eif1a		2	2	2	2	2	1	206080000	262980000	1.27611	0.351749	2	1	2	1	17.4	0	17.277
Q4VAA2	Q4VAA2	Protein CDV3	Cdv3		1	4	4	4	4	3	184790000	235820000	1.27615	0.351799	4	3	4	3	35.2	0	45.87
Q60902	Q60902	Epidermal growth factor receptor substrate 15-like 1	Eps15l1		1	5	5	5	5	4	49437000	63124000	1.27686	0.352597	5	4	5	4	5.3	0	41.516
O70435	O70435	Proteasome subunit alpha type-3	Psma3		1	4	4	4	3	4	327190000	418490000	1.27904	0.355064	3	4	3	4	16.5	0	27.501
O70194	O70194	Eukaryotic translation initiation factor 3 subunit D	Eif3d		1	5	5	5	5	5	155950000	199950000	1.28214	0.358556	5	5	5	5	11.5	0	45.239
P29351	P29351	Tyrosine-protein phosphatase non-receptor type 6	Ptpn6		1	6	6	6	4	4	80799000	104180000	1.28937	0.366669	4	4	4	4	14.5	0	42.588
Q5SW19	Q5SW19	Clustered mitochondria protein homolog	Cluh		1	4	4	4	3	3	40157000	51778000	1.28939	0.366688	3	3	3	3	3.6	0	28.22
Q9D8E6	Q9D8E6	60S ribosomal protein L4	Rpl4		1	16	16	16	15	14	1505300000	1946200000	1.2929	0.370609	15	14	15	14	34.6	0	150.87
Q922F4	Q922F4	Tubulin beta-6 chain	Tubb6		1	11	3	2	3	2	96424000	125150000	1.29791	0.376194	2	2	10	9	23.5	0	24.395
Q9Z1Z2	Q9Z1Z2	Serine-threonine kinase receptor-associated protein	Strap		1	6	6	6	5	3	144310000	187540000	1.29956	0.378027	5	3	5	3	25.1	0	50.948
Q6PHZ2;P11798;Q923T9;P28652	Q6PHZ2;P11798;Q923T9;P28652	Calcium/calmodulin-dependent protein kinase type II subunit delta;Calcium/calmodulin-dependent protein kinase type II subunit alpha;Calcium/calmodulin-dependent protein kinase type II subunit gamma;Calcium/calmodulin-dependent protein kinase type II subunit beta	Camk2d;Camk2a;Camk2g;Camk2b		4	3	3	3	3	3	103440000	134470000	1.29998	0.37849	3	3	3	3	8	0	21.915
Q8K1B8	Q8K1B8	Fermitin family homolog 3	Fermt3		1	7	7	7	6	6	148380000	193170000	1.30186	0.380574	6	6	6	6	16.4	0	61.056
Q922B9	Q922B9	Sperm-specific antigen 2 homolog	Ssfa2		1	11	11	11	9	8	185330000	241520000	1.30319	0.382046	9	8	9	8	11	0	83.268
Q6NZJ6	Q6NZJ6	Eukaryotic translation initiation factor 4 gamma 1	Eif4g1		1	10	10	10	9	10	498620000	650060000	1.30372	0.382632	9	10	9	10	10.4	0	86.796
P14869	P14869	60S acidic ribosomal protein P0	Rplp0		1	8	8	8	7	8	748860000	977510000	1.30533	0.384415	7	8	7	8	40.4	0	71.082
Q9CZW4	Q9CZW4	Long-chain-fatty-acid--CoA ligase 3	Acsl3		1	6	4	4	4	4	101340000	132400000	1.30649	0.385699	4	4	6	6	10.6	0	37.654
P61358	P61358	60S ribosomal protein L27	Rpl27		1	4	4	4	2	4	245300000	322630000	1.31525	0.395333	2	4	2	4	25	0	26.106
P62717	P62717	60S ribosomal protein L18a	Rpl18a		1	3	3	3	3	2	236720000	311590000	1.31628	0.396467	3	2	3	2	14.8	0	35.122
P59999	P59999	Actin-related protein 2/3 complex subunit 4	Arpc4		1	8	8	8	7	7	1296000000	1711100000	1.32029	0.400858	7	7	7	7	48.2	0	79.977
Q3UGC7;Q66JS6	Q3UGC7;Q66JS6	Eukaryotic translation initiation factor 3 subunit J-A;Eukaryotic translation initiation factor 3 subunit J-B	Eif3j1;Eif3j2		2	3	3	3	3	3	145230000	191900000	1.32135	0.402015	3	3	3	3	12.6	0	25.833
Q922D8	Q922D8	C-1-tetrahydrofolate synthase, cytoplasmic;Methylenetetrahydrofolate dehydrogenase;Methenyltetrahydrofolate cyclohydrolase;Formyltetrahydrofolate synthetase;C-1-tetrahydrofolate synthase, cytoplasmic, N-terminally processed	Mthfd1		1	9	9	9	8	8	173710000	230750000	1.32836	0.40965	8	8	8	8	13.4	0	67.111
P17225	P17225	Polypyrimidine tract-binding protein 1	Ptbp1		1	6	6	5	6	5	118320000	157220000	1.32877	0.410091	5	4	6	5	17.6	0	59.278
P84099	P84099	60S ribosomal protein L19	Rpl19		1	4	4	4	4	3	202540000	269550000	1.33085	0.412346	4	3	4	3	19.4	0	38.801
P62852	P62852	40S ribosomal protein S25	Rps25		1	4	4	4	4	4	1629600000	2175900000	1.33524	0.417094	4	4	4	4	24	0	29.919
Q9JKF1;Q3UQ44	Q9JKF1	Ras GTPase-activating-like protein IQGAP1	Iqgap1		2	34	34	34	30	30	1372900000	1833200000	1.33528	0.417138	30	30	30	30	25.1	0	304.15
P70227	P70227	Inositol 1,4,5-trisphosphate receptor type 3	Itpr3		1	12	12	11	8	9	260500000	348540000	1.33797	0.420041	7	9	8	9	4.7	0	86.475
P62270	P62270	40S ribosomal protein S18	Rps18		1	9	9	9	9	6	777530000	1042300000	1.34053	0.4228	9	6	9	6	57.2	0	68.224
Q8BK67	Q8BK67	Protein RCC2	Rcc2		1	8	8	8	6	6	170580000	228730000	1.3409	0.423197	6	6	6	6	16.3	0	61.988
Q78PY7	Q78PY7	Staphylococcal nuclease domain-containing protein 1	Snd1		1	7	7	7	6	7	191940000	257520000	1.34167	0.424029	6	7	6	7	10.2	0	57.672
P47962	P47962	60S ribosomal protein L5	Rpl5		1	8	8	8	7	6	509220000	684220000	1.34366	0.426171	7	6	7	6	32.7	0	66.357
P70460	P70460	Vasodilator-stimulated phosphoprotein	Vasp		1	9	9	9	6	8	430350000	580200000	1.3482	0.43104	6	8	6	8	32.3	0	80.179
Q68FD5	Q68FD5	Clathrin heavy chain 1	Cltc		1	10	10	10	10	9	301960000	407560000	1.34972	0.432655	10	9	10	9	8.9	0	85.799
O35737;P70333	O35737;P70333	Heterogeneous nuclear ribonucleoprotein H;Heterogeneous nuclear ribonucleoprotein H, N-terminally processed;Heterogeneous nuclear ribonucleoprotein H2	Hnrnph1;Hnrnph2		2	6	6	4	6	3	495880000	673560000	1.35831	0.441815	4	2	6	3	17.6	0	59.321
Q8R1B4	Q8R1B4	Eukaryotic translation initiation factor 3 subunit C	Eif3c		1	7	7	7	6	6	212900000	289290000	1.35881	0.442341	6	6	6	6	8.5	0	52.725
Q8JZQ9	Q8JZQ9	Eukaryotic translation initiation factor 3 subunit B	Eif3b		1	11	11	11	11	8	576430000	787060000	1.3654	0.449328	11	8	11	8	19.8	0	120.61
Q9D0B6	Q9D0B6	Protein PBDC1	Pbdc1		1	2	2	2	2	2	63181000	86286000	1.3657	0.449636	2	2	2	2	14.1	0	16.545
Q8BH95	Q8BH95	Enoyl-CoA hydratase, mitochondrial	Echs1		1	3	3	3	3	2	57492000	78634000	1.36774	0.451792	3	2	3	2	15.5	0	27.264
P35700	P35700	Peroxiredoxin-1	Prdx1		1	16	16	16	15	14	3540500000	4851800000	1.37037	0.454567	15	14	15	14	55.3	0	143.95
P32233	P32233	Developmentally-regulated GTP-binding protein 1	Drg1		1	4	4	4	3	4	33529000	45997000	1.37186	0.45613	3	4	3	4	15	0	34.443
Q920B9	Q920B9	FACT complex subunit SPT16	Supt16h		1	3	3	3	2	3	22244000	30541000	1.373	0.457331	2	3	2	3	4	0	20.734
P28063	P28063	Proteasome subunit beta type-8	Psmb8		1	2	2	2	2	2	81756000	112590000	1.37715	0.461682	2	2	2	2	8.3	0	14.314
Q5SWU9;E9Q4Z2	Q5SWU9	Acetyl-CoA carboxylase 1;Biotin carboxylase	Acaca		2	10	10	10	8	8	98552000	135880000	1.37876	0.463376	8	8	8	8	5.7	0	66.703
P19253	P19253	60S ribosomal protein L13a	Rpl13a		1	8	8	8	6	6	559150000	775420000	1.38678	0.471743	6	6	6	6	35.5	0	54.618
Q61881	Q61881	DNA replication licensing factor MCM7	Mcm7		1	4	4	4	4	3	72437000	100460000	1.38686	0.471822	4	3	4	3	6.7	0	32.962
P51410	P51410	60S ribosomal protein L9	Rpl9		1	4	4	4	4	2	109510000	152150000	1.38937	0.474432	4	2	4	2	21.9	0	28.736
Q8BP67	Q8BP67	60S ribosomal protein L24	Rpl24		1	4	4	4	3	3	127990000	178230000	1.39253	0.477709	3	3	3	3	22.3	0	30.653
Q64337	Q64337	Sequestosome-1	Sqstm1		1	3	3	3	2	3	30030000	41836000	1.39314	0.47834	2	3	2	3	12	0	28.526
Q91XV3	Q91XV3	Brain acid soluble protein 1	Basp1		1	5	5	5	4	5	880280000	1228800000	1.39592	0.481216	4	5	4	5	45.6	0	64.082
P99026	P99026	Proteasome subunit beta type-4	Psmb4		1	3	3	3	3	3	219600000	308170000	1.40332	0.488848	3	3	3	3	14.8	0	28.71
P54823	P54823	Probable ATP-dependent RNA helicase DDX6	Ddx6		1	2	2	2	2	2	57651000	80958000	1.40428	0.489828	2	2	2	2	8.1	0	16.447
P61222	P61222	ATP-binding cassette sub-family E member 1	Abce1		1	8	8	8	7	7	406420000	573640000	1.41145	0.497174	7	7	7	7	16.4	0	55.269
P24452	P24452	Macrophage-capping protein	Capg		1	3	3	3	3	3	395020000	559220000	1.41568	0.50149	3	3	3	3	12.2	0	37.096
Q9R1P1	Q9R1P1	Proteasome subunit beta type-3	Psmb3		1	3	3	3	2	3	40120000	56934000	1.41909	0.504969	2	3	2	3	19.5	0	18.056
P12970	P12970	60S ribosomal protein L7a	Rpl7a		1	12	12	12	12	9	1906000000	2712100000	1.42293	0.508862	12	9	12	9	41.4	0	121.6
Q9Z1R2	Q9Z1R2	Large proline-rich protein BAG6	Bag6		1	3	3	3	3	3	84476000	120510000	1.42656	0.512539	3	3	3	3	3	0	20.449
P49717	P49717	DNA replication licensing factor MCM4	Mcm4		1	2	2	2	2	2	37231000	53210000	1.42919	0.515193	2	2	2	2	3.5	0	15.327
P24369	P24369	Peptidyl-prolyl cis-trans isomerase B	Ppib		1	3	3	3	3	3	158770000	229090000	1.4429	0.528976	3	3	3	3	16.2	0	23.499
P25444	P25444	40S ribosomal protein S2	Rps2		1	6	6	6	6	6	1773700000	2569600000	1.44872	0.534782	6	6	6	6	22.5	0	48.588
O88487;O88485	O88487;O88485	Cytoplasmic dynein 1 intermediate chain 2;Cytoplasmic dynein 1 intermediate chain 1	Dync1i2;Dync1i1		2	2	2	2	1	2	162990000	236190000	1.44911	0.535164	1	2	1	2	5.4	0	22.306
Q8BTM8	Q8BTM8	Filamin-A	Flna		1	131	131	124	115	119	54094000000	78658000000	1.4541	0.540125	111	113	115	119	56	0	323.31
P01900;P14428;P03991;P04223;P01895;P01898;P14430;P14429;P14426	P01900;P14428;P03991;P04223	H-2 class I histocompatibility antigen, D-D alpha chain;H-2 class I histocompatibility antigen, K-Q alpha chain;H-2 class I histocompatibility antigen, K-W28 alpha chain;H-2 class I histocompatibility antigen, K-K alpha chain	H2-D1;H2-K1		9	3	3	1	3	2	288760000	421060000	1.45817	0.544155	1	0	3	2	10.4	0	23.011
Q9QXW9	Q9QXW9	Large neutral amino acids transporter small subunit 2	Slc7a8		1	1	1	1	1	1	161920000	237720000	1.46813	0.553982	1	1	1	1	4.5	0	23.711
P47911	P47911	60S ribosomal protein L6	Rpl6		1	8	8	8	7	7	1300200000	1909900000	1.46893	0.554764	7	7	7	7	20.9	0	54.522
Q9CZX8	Q9CZX8	40S ribosomal protein S19	Rps19		1	10	10	10	9	10	1316900000	1941500000	1.4743	0.560026	9	10	9	10	48.3	0	101.02
Q8BX70	Q8BX70	Vacuolar protein sorting-associated protein 13C	Vps13c		1	14	14	14	10	11	346320000	511580000	1.47719	0.562854	10	11	10	11	4.8	0	88.092
Q9CXY6	Q9CXY6	Interleukin enhancer-binding factor 2	Ilf2		1	3	3	3	3	3	50954000	75562000	1.48295	0.568465	3	3	3	3	11.3	0	25.383
P62627	P62627	Dynein light chain roadblock-type 1	Dynlrb1		1	2	2	2	2	2	209810000	311820000	1.4862	0.57163	2	2	2	2	21.9	0	21.426
P61161	P61161	Actin-related protein 2	Actr2		1	10	10	10	8	9	682240000	1016000000	1.48921	0.574549	8	9	8	9	28.4	0	90.872
P07356	P07356	Annexin A2	Anxa2		1	2	2	2	2	2	191990000	287410000	1.49701	0.582079	2	2	2	2	5.3	0	12.86
Q99LJ0	Q99LJ0	CTTNBP2 N-terminal-like protein	Cttnbp2nl		1	12	12	12	8	10	442380000	665090000	1.50344	0.588263	8	10	8	10	28.2	0	98.825
P60229	P60229	Eukaryotic translation initiation factor 3 subunit E	Eif3e		1	5	5	5	3	5	264290000	398530000	1.50793	0.592566	3	5	3	5	15.7	0	35.202
Q61990;P57722	Q61990;P57722	Poly(rC)-binding protein 2;Poly(rC)-binding protein 3	Pcbp2;Pcbp3		2	5	5	3	5	5	386670000	586140000	1.51587	0.600142	3	3	5	5	20.4	0	45.428
Q9R1P4	Q9R1P4	Proteasome subunit alpha type-1	Psma1		1	4	4	4	2	4	222460000	337680000	1.51794	0.602111	2	4	2	4	19	0	49.614
Q62465	Q62465	Synaptic vesicle membrane protein VAT-1 homolog	Vat1		1	5	5	5	5	3	150870000	229590000	1.52177	0.605754	5	3	5	3	16	0	33.868
Q924C1	Q924C1	Exportin-5	Xpo5		1	4	4	4	3	3	43136000	65816000	1.52578	0.609546	3	3	3	3	4.2	0	31.647
Q9CXW4	Q9CXW4	60S ribosomal protein L11	Rpl11		1	7	7	7	4	6	805000000	1230400000	1.52845	0.612067	4	6	4	6	33.7	0	58.422
Q91YI4	Q91YI4	Beta-arrestin-2	Arrb2		1	3	3	3	2	3	67417000	103310000	1.5324	0.615796	2	3	2	3	9.8	0	22.279
Q8BGD9	Q8BGD9	Eukaryotic translation initiation factor 4B	Eif4b		1	6	6	6	4	4	779710000	1200800000	1.54006	0.622986	4	4	4	4	11.5	0	67.059
Q61035;Q99KK9	Q61035	Histidine--tRNA ligase, cytoplasmic	Hars		2	3	3	3	3	3	56771000	88104000	1.55192	0.634053	3	3	3	3	6.3	0	24.044
P48678	P48678	Prelamin-A/C;Lamin-A/C	Lmna		1	8	8	8	6	6	254510000	404430000	1.58905	0.668168	6	6	6	6	15.3	0	59.219
P58404	P58404	Striatin-4	Strn4		1	5	4	4	3	4	118440000	189010000	1.59583	0.674306	3	4	3	5	10.9	0	36.753
P07742	P07742	Ribonucleoside-diphosphate reductase large subunit	Rrm1		1	2	2	2	2	2	19280000	30913000	1.60337	0.681109	2	2	2	2	2.9	0	19.958
E9Q634	E9Q634	Unconventional myosin-Ie	Myo1e		1	10	10	10	5	10	270240000	442400000	1.63706	0.71111	5	10	5	10	10.1	0	67.651
P26369	P26369	Splicing factor U2AF 65 kDa subunit	U2af2		1	2	2	2	2	2	33660000	55396000	1.64575	0.718747	2	2	2	2	6.7	0	15.899
Q99JY9;Q641P0	Q99JY9	Actin-related protein 3	Actr3		2	18	18	18	16	16	1527000000	2546400000	1.66758	0.737759	16	16	16	16	43.3	0	187.4
Q9D898	Q9D898	Actin-related protein 2/3 complex subunit 5-like protein	Arpc5l		1	2	2	2	2	2	25779000	43094000	1.67167	0.741291	2	2	2	2	16.3	0	13.746
P14115	P14115	60S ribosomal protein L27a	Rpl27a		1	4	4	4	4	4	452740000	760610000	1.68002	0.748474	4	4	4	4	25	0	33.118
P14106	P14106	Complement C1q subcomponent subunit B	C1qb		1	4	4	4	4	4	961390000	1615500000	1.68038	0.748787	4	4	4	4	14.6	0	35.332
Q8VDM4	Q8VDM4	26S proteasome non-ATPase regulatory subunit 2	Psmd2		1	5	5	5	4	4	200170000	338880000	1.69296	0.759549	4	4	4	4	8.3	0	52.132
Q8BIQ5;Q8C7E9	Q8BIQ5	Cleavage stimulation factor subunit 2	Cstf2		2	4	4	4	3	3	98295000	167670000	1.70578	0.770435	3	3	3	3	7.4	0	24.549
P20152;P31001;P46660;P08551;P08553;P19246	P20152	Vimentin	Vim		6	18	18	17	14	17	1272200000	2224500000	1.74855	0.806156	14	16	14	17	44.2	0	184.41
Q91WJ8	Q91WJ8	Far upstream element-binding protein 1	Fubp1		1	2	2	2	2	2	107140000	187920000	1.75397	0.810621	2	2	2	2	4	0	15.823
Q61191	Q61191	Host cell factor 1;HCF N-terminal chain 1;HCF N-terminal chain 2;HCF N-terminal chain 3;HCF N-terminal chain 4;HCF N-terminal chain 5;HCF N-terminal chain 6;HCF C-terminal chain 1;HCF C-terminal chain 2;HCF C-terminal chain 3;HCF C-terminal chain 4;HCF C-terminal chain 5;HCF C-terminal chain 6	Hcfc1		1	6	6	6	5	3	59914000	105340000	1.75819	0.814088	5	3	5	3	3.8	0	45.458
Q9JIG7	Q9JIG7	Coiled-coil domain-containing protein 22	Ccdc22		1	3	3	3	3	2	32131000	56691000	1.76437	0.819154	3	2	3	2	6.5	0	22.008
P62196	P62196	26S protease regulatory subunit 8	Psmc5		1	3	3	3	3	3	101550000	181890000	1.79114	0.840876	3	3	3	3	10.6	0	19.383
P11352	P11352	Glutathione peroxidase 1	Gpx1		1	3	3	3	3	3	35540000	63754000	1.79387	0.843072	3	3	3	3	20.4	0	23.981
P97315	P97315	Cysteine and glycine-rich protein 1	Csrp1		1	7	7	7	6	7	726460000	1306600000	1.79858	0.846862	6	7	6	7	58.5	0	77.269
P67984	P67984	60S ribosomal protein L22	Rpl22		1	6	6	6	4	5	925820000	1666800000	1.80035	0.848277	4	5	4	5	30.5	0	46.848
Q80X90	Q80X90	Filamin-B	Flnb		1	44	40	39	27	38	1364200000	2491300000	1.8262	0.868844	27	37	30	41	22.5	0	323.31
Q8QZY1	Q8QZY1	Eukaryotic translation initiation factor 3 subunit L	Eif3l		1	6	6	6	6	4	176060000	321900000	1.82835	0.870545	6	4	6	4	13.8	0	49.657
Q7TQH0	Q7TQH0	Ataxin-2-like protein	Atxn2l		1	2	2	2	2	2	43370000	80146000	1.84796	0.885933	2	2	2	2	2.9	0	20.226
O54734	O54734	Dolichyl-diphosphooligosaccharide--protein glycosyltransferase 48 kDa subunit	Ddost		1	2	2	2	2	2	56063000	105170000	1.87593	0.907602	2	2	2	2	4.5	0	14.829
Q62448	Q62448	Eukaryotic translation initiation factor 4 gamma 2	Eif4g2		1	8	8	8	7	5	64762000	121560000	1.87703	0.908449	7	5	7	5	11.1	0	53.953
Q8CGP6;Q8R1M2;Q8CGP7;Q8CGP5;Q8BFU2;P22752;Q3THW5;P0C0S6;Q64522;P27661	Q8CGP6;Q8R1M2;Q8CGP7;Q8CGP5;Q8BFU2;P22752	Histone H2A type 1-H;Histone H2A.J;Histone H2A type 1-K;Histone H2A type 1-F;Histone H2A type 3;Histone H2A type 1	Hist1h2ah;H2afj;Hist1h2ak;Hist1h2af;Hist3h2a;Hist1h2ab		10	3	3	1	2	3	225270000	425810000	1.89022	0.918555	0	1	2	3	30.5	0	25.668
Q9WUA2	Q9WUA2	Phenylalanine--tRNA ligase beta subunit	Farsb		1	7	7	7	4	7	112880000	214720000	1.9022	0.927667	4	7	4	7	13.2	0	45.033
Q8K1I7	Q8K1I7	WAS/WASL-interacting protein family member 1	Wipf1		1	9	9	9	7	8	376530000	725130000	1.92582	0.945475	7	8	7	8	31.2	0	59.921
Q64213	Q64213	Splicing factor 1	Sf1		1	2	2	2	2	2	125320000	246590000	1.96768	0.976498	2	2	2	2	4.6	0	15.394
Q6R891	Q6R891	Neurabin-2	Ppp1r9b		1	5	5	5	3	5	229720000	475110000	2.06821	1.04839	3	5	3	5	8	0	40.272
O89053	O89053	Coronin-1A	Coro1a		1	18	18	18	15	17	3869500000	8024600000	2.07381	1.05228	15	17	15	17	29.5	0	159.05
Q62351	Q62351	Transferrin receptor protein 1	Tfrc		1	17	17	17	13	16	887160000	1874600000	2.11303	1.07932	13	16	13	16	25.6	0	157.56
O55106	O55106	Striatin	Strn		1	7	7	6	5	6	143760000	328950000	2.28819	1.19421	5	5	5	6	12.7	0	51.707
Q9WUM3	Q9WUM3	Coronin-1B	Coro1b		1	1	1	1	1	1	131700000	310660000	2.35885	1.23808	1	1	1	1	2.7	0	14.453
P57780	P57780	Alpha-actinin-4	Actn4		1	18	18	13	15	17	556730000	1366500000	2.45451	1.29544	10	13	15	17	26.9	0	165.54
Q922J9	Q922J9	Fatty acyl-CoA reductase 1	Far1		1	3	3	3	2	3	39069000	98807000	2.52904	1.33859	2	3	2	3	7.4	0	24.733
P62137	P62137	Serine/threonine-protein phosphatase PP1-alpha catalytic subunit	Ppp1ca		1	5	5	4	4	5	252880000	640310000	2.53207	1.34032	3	4	4	5	18.8	0	47.994
P19973	P19973	Lymphocyte-specific protein 1	Lsp1		1	17	17	17	14	17	1557000000	4019400000	2.5815	1.36821	14	17	14	17	63.9	0	176.84
P97855	P97855	Ras GTPase-activating protein-binding protein 1	G3bp1		1	5	5	5	3	5	43809000	113450000	2.58965	1.37276	3	5	3	5	17	0	50.121
Q99NB9	Q99NB9	Splicing factor 3B subunit 1	Sf3b1		1	5	5	5	4	3	42115000	111290000	2.64253	1.40192	4	3	4	3	4.4	0	35.699
Q9WUM4	Q9WUM4	Coronin-1C	Coro1c		1	10	10	10	5	10	270800000	726400000	2.68242	1.42354	5	10	5	10	23.8	0	78.81
P63268;P68134;P68033;P62737	P63268;P68134;P68033;P62737	Actin, gamma-enteric smooth muscle;Actin, alpha skeletal muscle;Actin, alpha cardiac muscle 1;Actin, aortic smooth muscle	Actg2;Acta1;Actc1;Acta2		4	18	2	2	1	2	123680000	346120000	2.79851	1.48466	1	2	16	18	37.5	0	16.225
Q9CZM2	Q9CZM2	60S ribosomal protein L15	Rpl15		1	4	4	4	4	3	118180000	363960000	3.07971	1.62279	4	3	4	3	18.1	0	24.111
Q8BQ30	Q8BQ30	Phostensin	Ppp1r18		1	4	4	4	1	4	139760000	431270000	3.08579	1.62564	1	4	1	4	10.4	0	38.602
Q9WTI7	Q9WTI7	Unconventional myosin-Ic	Myo1c		1	11	11	11	7	11	117380000	367240000	3.12864	1.64554	7	11	7	11	13.3	0	88.302
Q08093;Q9DAW9	Q08093	Calponin-2	Cnn2		2	3	3	3	2	3	38485000	120940000	3.14252	1.65192	2	3	2	3	10.5	0	27.792
Q9ERG0	Q9ERG0	LIM domain and actin-binding protein 1	Lima1		1	11	11	11	5	11	286720000	901520000	3.14425	1.65272	5	11	5	11	21.8	0	85.099
Q02105	Q02105	Complement C1q subcomponent subunit C	C1qc		1	5	5	5	3	5	373110000	1230000000	3.29661	1.72099	3	5	3	5	30.5	0	45.323
Q922Q8	Q922Q8	Leucine-rich repeat-containing protein 59	Lrrc59		1	6	6	6	5	3	64719000	260370000	4.02308	2.0083	5	3	5	3	25.4	0	45.62
Q91VN6	Q91VN6	Probable ATP-dependent RNA helicase DDX41	Ddx41		1	2	2	2	2	2	6256300	31411000	5.0207	2.32789	2	2	2	2	3.5	0	11.884
Q9QXS1	Q9QXS1	Plectin	Plec		1	10	10	10	3	10	33508000	200960000	5.99737	2.58433	3	10	3	10	2.6	0	72.305
Q61937	Q61937	Nucleophosmin	Npm1		1	1	1	1	1	1	2122300	27641000	13.0241	3.70311	1	1	1	1	4.8	0	10.502
Q99020	Q99020	Heterogeneous nuclear ribonucleoprotein A/B	Hnrnpab		1	7	7	7	4	5	0	356780000	#DIV/0!	Infected only	4	5	4	5	26	0	59.239
Q8K4L3	Q8K4L3	Supervillin	Svil		1	6	6	6	2	6	0	168400000	#DIV/0!	Infected only	2	6	2	6	4.5	0	45.422
P46062	P46062	Signal-induced proliferation-associated protein 1	Sipa1		1	5	5	5	1	5	0	53442000	#DIV/0!	Infected only	1	5	1	5	8.6	0	30.306
Q60664	Q60664	Lymphoid-restricted membrane protein;Processed lymphoid-restricted membrane protein	Lrmp		1	5	5	5	2	4	0	74479000	#DIV/0!	Infected only	2	4	2	4	13.4	0	27.947
Q7TPR4;Q9JI91;O88990	Q7TPR4	Alpha-actinin-1	Actn1		3	10	5	5	2	5	0	46619000	#DIV/0!	Infected only	2	5	7	9	15	0	36.164
Q99L45	Q99L45	Eukaryotic translation initiation factor 2 subunit 2	Eif2s2		1	5	5	5	3	3	0	50689000	#DIV/0!	Infected only	3	3	3	3	18.4	0	32.91
Q99PL5	Q99PL5	Ribosome-binding protein 1	Rrbp1		1	5	5	5	1	5	0	189160000	#DIV/0!	Infected only	1	5	1	5	3.4	0	38.232
Q9QXZ0	Q9QXZ0	Microtubule-actin cross-linking factor 1	Macf1		1	5	5	5	1	5	0	51616000	#DIV/0!	Infected only	1	5	1	5	1	0	31.628
Q9WVE8	Q9WVE8	Protein kinase C and casein kinase substrate in neurons protein 2	Pacsin2		1	5	5	5	3	3	0	127080000	#DIV/0!	Infected only	3	3	3	3	13.4	0	31.396
E9Q555	E9Q555	E3 ubiquitin-protein ligase RNF213	Rnf213		1	4	4	4	3	3	0	14097000	#DIV/0!	Infected only	3	3	3	3	1.1	0	32.842
O08553;P97427;Q62188	O08553;P97427	Dihydropyrimidinase-related protein 2;Dihydropyrimidinase-related protein 1	Dpysl2;Crmp1		3	4	4	4	3	2	0	36229000	#DIV/0!	Infected only	3	2	3	2	10.5	0	27.161
P09055	P09055	Integrin beta-1	Itgb1		1	4	4	4	2	3	0	87371000	#DIV/0!	Infected only	2	3	2	3	6.9	0	34.053
P30999	P30999	Catenin delta-1	Ctnnd1		1	4	4	4	2	3	0	49247000	#DIV/0!	Infected only	2	3	2	3	7	0	29.561
P62806	P62806	Histone H4	Hist1h4a		1	4	4	4	1	4	0	742190000	#DIV/0!	Infected only	1	4	1	4	30.1	0	29.292
P70248	P70248	Unconventional myosin-If	Myo1f		1	4	4	4	0	4	0	49455000	#DIV/0!	Infected only	0	4	0	4	3.8	0	24.228
P83940	P83940	Transcription elongation factor B polypeptide 1	Tceb1		1	4	4	4	3	2	0	27313000	#DIV/0!	Infected only	3	2	3	2	54.5	0	31.69
Q3UZ39	Q3UZ39	Leucine-rich repeat flightless-interacting protein 1	Lrrfip1		1	4	4	4	2	3	0	163990000	#DIV/0!	Infected only	2	3	2	3	11.2	0	30.891
Q99PT1	Q99PT1	Rho GDP-dissociation inhibitor 1	Arhgdia		1	4	4	4	3	2	0	122470000	#DIV/0!	Infected only	3	2	3	2	23.5	0	32.625
Q9WVA3	Q9WVA3	Mitotic checkpoint protein BUB3	Bub3		1	4	4	4	2	4	0	135530000	#DIV/0!	Infected only	2	4	2	4	16.9	0	31.921
O35381;Q64G17	O35381;Q64G17	Acidic leucine-rich nuclear phosphoprotein 32 family member A;Putative acidic leucine-rich nuclear phosphoprotein 32 family member C	Anp32a;Anp32c		2	3	3	3	1	3	0	34611000	#DIV/0!	Infected only	1	3	1	3	14.2	0	28.26
O35601	O35601	FYN-binding protein	Fyb		1	3	3	3	0	3	0	336110000	#DIV/0!	Infected only	0	3	0	3	7	0	17.034
O70310;O70311	O70310	Glycylpeptide N-tetradecanoyltransferase 1	Nmt1		2	3	3	3	2	2	0	111640000	#DIV/0!	Infected only	2	2	2	2	6.2	0	20.657
P15379	P15379	CD44 antigen	Cd44		1	3	3	3	2	2	0	33329000	#DIV/0!	Infected only	2	2	2	2	4.4	0	21.359
P62075	P62075	Mitochondrial import inner membrane translocase subunit Tim13	Timm13		1	3	3	3	2	2	0	35198000	#DIV/0!	Infected only	2	2	2	2	42.1	0	23.619
P62858	P62858	40S ribosomal protein S28	Rps28		1	3	3	3	2	2	0	177880000	#DIV/0!	Infected only	2	2	2	2	34.8	0	22.779
P68254	P68254	14-3-3 protein theta	Ywhaq		1	3	3	3	3	1	0	66173000	#DIV/0!	Infected only	3	1	3	1	13.9	0	31.957
P98086	P98086	Complement C1q subcomponent subunit A	C1qa		1	3	3	3	1	3	0	301390000	#DIV/0!	Infected only	1	3	1	3	15.5	0	21.861
Q3UMY5	Q3UMY5	Echinoderm microtubule-associated protein-like 4	Eml4		1	3	3	3	1	3	0	87185000	#DIV/0!	Infected only	1	3	1	3	4.9	0	28.505
Q3UPL0	Q3UPL0	Protein transport protein Sec31A	Sec31a		1	3	3	3	2	3	0	71336000	#DIV/0!	Infected only	2	3	2	3	3.1	0	22.98
Q5SUA5	Q5SUA5	Unconventional myosin-Ig	Myo1g		1	3	3	3	1	3	0	82634000	#DIV/0!	Infected only	1	3	1	3	4.3	0	20.528
Q60692	Q60692	Proteasome subunit beta type-6	Psmb6		1	3	3	3	2	2	0	906070000	#DIV/0!	Infected only	2	2	2	2	12.6	0	19.875
Q61510	Q61510	E3 ubiquitin/ISG15 ligase TRIM25	Trim25		1	3	3	3	1	2	0	119790000	#DIV/0!	Infected only	1	2	1	2	6.5	0	19.272
Q64737	Q64737	Trifunctional purine biosynthetic protein adenosine-3;Phosphoribosylamine--glycine ligase;Phosphoribosylformylglycinamidine cyclo-ligase;Phosphoribosylglycinamide formyltransferase	Gart		1	3	3	3	2	2	0	54486000	#DIV/0!	Infected only	2	2	2	2	4.6	0	24.871
Q6A028	Q6A028	Switch-associated protein 70	Swap70		1	3	3	3	1	3	0	143840000	#DIV/0!	Infected only	1	3	1	3	5.5	0	24.096
Q6ZWV7	Q6ZWV7	60S ribosomal protein L35	Rpl35		1	3	3	3	3	2	0	651950000	#DIV/0!	Infected only	3	2	3	2	22.8	0	31.24
Q80UM7	Q80UM7	Mannosyl-oligosaccharide glucosidase	Mogs		1	3	3	3	1	3	0	29155000	#DIV/0!	Infected only	1	3	1	3	4.6	0	16.596
Q80X50	Q80X50	Ubiquitin-associated protein 2-like	Ubap2l		1	3	3	3	2	2	0	46843000	#DIV/0!	Infected only	2	2	2	2	3.2	0	25.308
Q8BTI8	Q8BTI8	Serine/arginine repetitive matrix protein 2	Srrm2		1	3	3	3	2	2	0	72763000	#DIV/0!	Infected only	2	2	2	2	1.4	0	22.698
Q8C079;Q8C9H6	Q8C079	Striatin-interacting protein 1	Strip1		2	3	3	3	2	2	0	94924000	#DIV/0!	Infected only	2	2	2	2	4.1	0	19.951
Q8C0C7	Q8C0C7	Phenylalanine--tRNA ligase alpha subunit	Farsa		1	3	3	3	1	3	0	232480000	#DIV/0!	Infected only	1	3	1	3	7.1	0	25.206
Q8C1B7	Q8C1B7	Septin-11	2016-09-11		1	3	3	3	2	2	0	288480000	#DIV/0!	Infected only	2	2	2	2	10	0	38.574
Q8K297	Q8K297	Procollagen galactosyltransferase 1	Colgalt1		1	3	3	3	1	3	0	72182000	#DIV/0!	Infected only	1	3	1	3	6	0	31.066
Q8R1G6	Q8R1G6	PDZ and LIM domain protein 2	Pdlim2		1	3	3	3	0	3	0	51211000	#DIV/0!	Infected only	0	3	0	3	13.2	0	27.38
Q8R1Q8	Q8R1Q8	Cytoplasmic dynein 1 light intermediate chain 1	Dync1li1		1	3	3	3	1	3	0	114890000	#DIV/0!	Infected only	1	3	1	3	11.5	0	17.401
Q93092	Q93092	Transaldolase	Taldo1		1	3	3	3	2	2	0	22500000	#DIV/0!	Infected only	2	2	2	2	10.1	0	20.09
Q99KH8	Q99KH8	Serine/threonine-protein kinase 24;Serine/threonine-protein kinase 24 35 kDa subunit;Serine/threonine-protein kinase 24 12 kDa subunit	Stk24		1	3	3	3	1	3	0	88863000	#DIV/0!	Infected only	1	3	1	3	9.7	0	23.069
Q9D5V5	Q9D5V5	Cullin-5	Cul5		1	3	3	3	1	3	0	105730000	#DIV/0!	Infected only	1	3	1	3	3.8	0	16.828
Q9DBR1	Q9DBR1	5-3 exoribonuclease 2	Xrn2		1	3	3	3	2	2	0	51201000	#DIV/0!	Infected only	2	2	2	2	5.8	0	19.415
Q9DCN2	Q9DCN2	NADH-cytochrome b5 reductase 3;NADH-cytochrome b5 reductase 3 membrane-bound form;NADH-cytochrome b5 reductase 3 soluble form	Cyb5r3		1	3	3	3	1	2	0	26335000	#DIV/0!	Infected only	1	2	1	2	13.6	0	21.477
Q9EQK5	Q9EQK5	Major vault protein	Mvp		1	3	3	3	2	3	0	45784000	#DIV/0!	Infected only	2	3	2	3	4.4	0	26.392
Q9QUN7	Q9QUN7	Toll-like receptor 2	Tlr2		1	3	3	3	1	3	0	62305000	#DIV/0!	Infected only	1	3	1	3	5	0	20.321
Q9QVP9	Q9QVP9	Protein-tyrosine kinase 2-beta	Ptk2b		1	3	3	3	0	3	0	43089000	#DIV/0!	Infected only	0	3	0	3	4.7	0	28.952
Q9QYF1	Q9QYF1	Retinol dehydrogenase 11	Rdh11		1	3	3	3	2	3	0	124770000	#DIV/0!	Infected only	2	3	2	3	12.3	0	19.135
Q9WUK2	Q9WUK2	Eukaryotic translation initiation factor 4H	Eif4h		1	3	3	3	2	2	0	75751000	#DIV/0!	Infected only	2	2	2	2	20.6	0	35.736
A6H584	A6H584	Collagen alpha-5(VI) chain	Col6a5		1	2	2	2	0	2	0	52420000	#DIV/0!	Infected only	0	2	0	2	0.8	0	10.498
O35593	O35593	26S proteasome non-ATPase regulatory subunit 14	Psmd14		1	2	2	2	1	2	0	112380000	#DIV/0!	Infected only	1	2	1	2	9.4	0	12.619
O35682	O35682	Myeloid-associated differentiation marker	Myadm		1	2	2	2	0	2	0	30647000	#DIV/0!	Infected only	0	2	0	2	8.4	0	13.7
O54825	O54825	Bystin	Bysl		1	2	2	2	1	1	0	7781200	#DIV/0!	Infected only	1	1	1	1	5	0	11.114
O55131;Q9DA97;Q8C650	O55131;Q9DA97;Q8C650	Septin-7;Septin-14;Septin-10	Sept7;Sept14;Sept10		3	2	2	2	1	2	0	116320000	#DIV/0!	Infected only	1	2	1	2	6	0	16.726
O88952	O88952	Protein lin-7 homolog C	Lin7c		1	2	2	2	1	2	0	75193000	#DIV/0!	Infected only	1	2	1	2	11.2	0	14.5
P08775	P08775	DNA-directed RNA polymerase II subunit RPB1	Polr2a		1	2	2	2	1	2	0	38096000	#DIV/0!	Infected only	1	2	1	2	2.3	0	19.859
P11680	P11680	Properdin	Cfp		1	2	2	2	1	2	0	13844000	#DIV/0!	Infected only	1	2	1	2	6.9	0	14.745
P18242	P18242	Cathepsin D	Ctsd		1	2	2	2	1	2	0	156510000	#DIV/0!	Infected only	1	2	1	2	4.6	0	11.093
P20491	P20491	High affinity immunoglobulin epsilon receptor subunit gamma	Fcer1g		1	2	2	2	1	1	0	122780000	#DIV/0!	Infected only	1	1	1	1	30.2	0	18.844
P26040	P26040	Ezrin	Ezr		1	5	2	2	1	2	0	25946000	#DIV/0!	Infected only	1	2	3	4	9	0	11.127
P28658	P28658	Ataxin-10	Atxn10		1	2	2	2	1	1	0	14507000	#DIV/0!	Infected only	1	1	1	1	5.9	0	15.567
P32921	P32921	Tryptophan--tRNA ligase, cytoplasmic;T1-TrpRS;T2-TrpRS	Wars		1	2	2	2	1	2	0	19979000	#DIV/0!	Infected only	1	2	1	2	7.3	0	15.509
P33611	P33611	DNA polymerase alpha subunit B	Pola2		1	2	2	2	1	2	0	29288000	#DIV/0!	Infected only	1	2	1	2	5	0	13.552
P39749;P39748	P39749;P39748	Flap endonuclease 1	Fen1;FEN1		2	2	2	2	1	2	0	159840000	#DIV/0!	Infected only	1	2	1	2	4.2	0	12.871
P46061	P46061	Ran GTPase-activating protein 1	Rangap1		1	2	2	2	1	2	0	25329000	#DIV/0!	Infected only	1	2	1	2	4.2	0	23.918
P47809	P47809	Dual specificity mitogen-activated protein kinase kinase 4	Map2k4		1	2	2	2	1	2	0	31900000	#DIV/0!	Infected only	1	2	1	2	5.8	0	17.249
P49710	P49710	Hematopoietic lineage cell-specific protein	Hcls1		1	2	2	2	0	2	0	122120000	#DIV/0!	Infected only	0	2	0	2	6.2	0	11.418
P52479	P52479	Ubiquitin carboxyl-terminal hydrolase 10	Usp10		1	2	2	2	1	2	0	10516000	#DIV/0!	Infected only	1	2	1	2	3	0	13.409
P53996	P53996	Cellular nucleic acid-binding protein	Cnbp		1	2	2	2	0	2	0	8503500	#DIV/0!	Infected only	0	2	0	2	15.7	0	15.669
P55258;P61027;Q9D1G1;Q9DD03;P62821;P61028;Q8K386	P55258;P61027;Q9D1G1;Q9DD03;P62821;P61028;Q8K386	Ras-related protein Rab-8A;Ras-related protein Rab-10;Ras-related protein Rab-1B;Ras-related protein Rab-13;Ras-related protein Rab-1A;Ras-related protein Rab-8B;Ras-related protein Rab-15	Rab8a;Rab10;Rab1b;Rab13;Rab1A;Rab8b;Rab15		7	2	2	2	0	2	0	44098000	#DIV/0!	Infected only	0	2	0	2	11.1	0	20.893
P56960	P56960	Exosome component 10	Exosc10		1	2	2	2	1	2	0	34505000	#DIV/0!	Infected only	1	2	1	2	2.5	0	10.52
P61982	P61982	14-3-3 protein gamma;14-3-3 protein gamma, N-terminally processed	Ywhag		1	2	2	2	1	2	0	237490000	#DIV/0!	Infected only	1	2	1	2	9.3	0	18.905
P62274	P62274	40S ribosomal protein S29	Rps29		1	2	2	2	1	2	0	115940000	#DIV/0!	Infected only	1	2	1	2	26.8	0	11.512
P62307	P62307	Small nuclear ribonucleoprotein F	Snrpf		1	2	2	2	1	2	0	14302000	#DIV/0!	Infected only	1	2	1	2	39.5	0	36.142
P63087	P63087	Serine/threonine-protein phosphatase PP1-gamma catalytic subunit	Ppp1cc		1	3	2	2	1	2	0	132610000	#DIV/0!	Infected only	1	2	2	3	10.2	0	21.036
P70296	P70296	Phosphatidylethanolamine-binding protein 1;Hippocampal cholinergic neurostimulating peptide	Pebp1		1	2	2	2	1	2	0	35025000	#DIV/0!	Infected only	1	2	1	2	20.9	0	13.325
P70315	P70315	Wiskott-Aldrich syndrome protein homolog	Was		1	2	2	2	0	2	0	70392000	#DIV/0!	Infected only	0	2	0	2	5.6	0	10.925
P97369	P97369	Neutrophil cytosol factor 4	Ncf4		1	2	2	2	1	1	0	24842000	#DIV/0!	Infected only	1	1	1	1	5.6	0	11.702
P97372	P97372	Proteasome activator complex subunit 2	Psme2		1	3	2	2	1	2	0	50214000	#DIV/0!	Infected only	1	2	2	3	15.5	0	18.245
Q00651	Q00651	Integrin alpha-4	Itga4		1	2	2	2	1	2	0	49758000	#DIV/0!	Infected only	1	2	1	2	2.9	0	13.599
Q01768;P15532	Q01768;P15532	Nucleoside diphosphate kinase B;Nucleoside diphosphate kinase A	Nme2;Nme1		2	2	2	2	1	2	0	64208000	#DIV/0!	Infected only	1	2	1	2	19.1	0	15.165
Q04447	Q04447	Creatine kinase B-type	Ckb		1	2	2	2	1	2	0	12964000	#DIV/0!	Infected only	1	2	1	2	7.1	0	21.346
Q08288	Q08288	Cell growth-regulating nucleolar protein	Lyar		1	2	2	2	1	2	0	11147000	#DIV/0!	Infected only	1	2	1	2	9.3	0	15.736
Q3THK7	Q3THK7	GMP synthase [glutamine-hydrolyzing]	Gmps		1	2	2	2	1	2	0	38031000	#DIV/0!	Infected only	1	2	1	2	3.5	0	13.93
Q61074	Q61074	Protein phosphatase 1G	Ppm1g		1	2	2	2	1	2	0	33012000	#DIV/0!	Infected only	1	2	1	2	4.1	0	11.998
Q62376	Q62376	U1 small nuclear ribonucleoprotein 70 kDa	Snrnp70		1	2	2	2	1	2	0	13273000	#DIV/0!	Infected only	1	2	1	2	4.5	0	12.836
Q63829	Q63829	COMM domain-containing protein 3	Commd3		1	2	2	2	1	2	0	19293000	#DIV/0!	Infected only	1	2	1	2	11.3	0	11.944
Q69Z38	Q69Z38	Pseudopodium-enriched atypical kinase 1	Peak1		1	2	2	2	1	1	0	71879000	#DIV/0!	Infected only	1	1	1	1	2.2	0	12.671
Q6P4T2	Q6P4T2	U5 small nuclear ribonucleoprotein 200 kDa helicase	Snrnp200		1	2	2	2	1	2	0	42810000	#DIV/0!	Infected only	1	2	1	2	0.9	0	10.714
Q6P8I4	Q6P8I4	PEST proteolytic signal-containing nuclear protein	Pcnp		1	2	2	2	1	1	0	135540000	#DIV/0!	Infected only	1	1	1	1	14.6	0	15.35
Q6P9Q4	Q6P9Q4	FH1/FH2 domain-containing protein 1	Fhod1		1	2	2	2	1	2	0	26898000	#DIV/0!	Infected only	1	2	1	2	1.7	0	20.84
Q6PDL0	Q6PDL0	Cytoplasmic dynein 1 light intermediate chain 2	Dync1li2		1	2	2	2	1	2	0	52296000	#DIV/0!	Infected only	1	2	1	2	5.7	0	14.434
Q6PEB6	Q6PEB6	MOB-like protein phocein	Mob4		1	2	2	2	0	2	0	3503500	#DIV/0!	Infected only	0	2	0	2	9.3	0	11.67
Q6PIU9	Q6PIU9	Uncharacterized protein FLJ45252 homolog			1	2	2	2	1	2	0	9071300	#DIV/0!	Infected only	1	2	1	2	9.9	0	23.362
Q7TNC4	Q7TNC4	Putative RNA-binding protein Luc7-like 2	Luc7l2		1	2	2	2	1	2	0	26814000	#DIV/0!	Infected only	1	2	1	2	7.4	0	19.75
Q80UG5	Q80UG5	Septin-9	2016-09-09		1	2	2	2	1	2	0	52588000	#DIV/0!	Infected only	1	2	1	2	3.3	0	11.472
Q80WJ7	Q80WJ7	Protein LYRIC	Mtdh		1	2	2	2	1	1	0	23617000	#DIV/0!	Infected only	1	1	1	1	5	0	16.074
Q8BPU7	Q8BPU7	Engulfment and cell motility protein 1	Elmo1		1	2	2	2	1	1	0	91540000	#DIV/0!	Infected only	1	1	1	1	3.6	0	15.176
Q8BYC6;Q5F2E8	Q8BYC6;Q5F2E8	Serine/threonine-protein kinase TAO3;Serine/threonine-protein kinase TAO1	Taok3;Taok1		2	2	2	2	1	1	0	66791000	#DIV/0!	Infected only	1	1	1	1	2.6	0	12.689
Q8C2E7	Q8C2E7	WASH complex subunit strumpellin	Kiaa0196		1	2	2	2	1	2	0	1834300	#DIV/0!	Infected only	1	2	1	2	2.1	0	13.147
Q8C2K1	Q8C2K1	Differentially expressed in FDCP 6	Def6		1	2	2	2	0	2	0	27007000	#DIV/0!	Infected only	0	2	0	2	3.2	0	11.435
Q8CCS6	Q8CCS6	Polyadenylate-binding protein 2	Pabpn1		1	2	2	2	1	2	0	97715000	#DIV/0!	Infected only	1	2	1	2	8.9	0	16.314
Q8CHP5	Q8CHP5	Partner of Y14 and mago	Wibg		1	2	2	2	1	2	0	159940000	#DIV/0!	Infected only	1	2	1	2	15.3	0	15.055
Q8CI51	Q8CI51	PDZ and LIM domain protein 5	Pdlim5		1	2	2	2	1	2	0	151650000	#DIV/0!	Infected only	1	2	1	2	4.2	0	22.307
Q8K1T1	Q8K1T1	Leucine-rich repeat-containing protein 25	Lrrc25		1	2	2	2	1	2	0	89630000	#DIV/0!	Infected only	1	2	1	2	11.1	0	14.485
Q8QZT1	Q8QZT1	Acetyl-CoA acetyltransferase, mitochondrial	Acat1		1	2	2	2	1	1	0	2194900	#DIV/0!	Infected only	1	1	1	1	6.8	0	13.695
Q921H8;Q8VCH0	Q921H8;Q8VCH0	3-ketoacyl-CoA thiolase A, peroxisomal;3-ketoacyl-CoA thiolase B, peroxisomal	Acaa1a;Acaa1b		2	2	2	2	1	1	0	4846200	#DIV/0!	Infected only	1	1	1	1	6.8	0	11.812
Q922K7	Q922K7	Probable 28S rRNA (cytosine-C(5))-methyltransferase	Nop2		1	2	2	2	1	2	0	12437000	#DIV/0!	Infected only	1	2	1	2	3	0	11.422
Q922V4	Q922V4	Pleiotropic regulator 1	Plrg1		1	2	2	2	0	2	0	1663000	#DIV/0!	Infected only	0	2	0	2	4.7	0	11.67
Q9D8W5	Q9D8W5	26S proteasome non-ATPase regulatory subunit 12	Psmd12		1	2	2	2	1	2	0	55312000	#DIV/0!	Infected only	1	2	1	2	9	0	21.611
Q9DBE9	Q9DBE9	pre-rRNA processing protein FTSJ3	Ftsj3		1	2	2	2	1	1	0	16335000	#DIV/0!	Infected only	1	1	1	1	4.1	0	10.637
Q9DBG5	Q9DBG5	Perilipin-3	Plin3		1	2	2	2	1	2	0	20669000	#DIV/0!	Infected only	1	2	1	2	8.7	0	27.793
Q9DBG6	Q9DBG6	Dolichyl-diphosphooligosaccharide--protein glycosyltransferase subunit 2	Rpn2		1	2	2	2	1	2	0	32802000	#DIV/0!	Infected only	1	2	1	2	6.3	0	18.247
Q9DCC4	Q9DCC4	Pyrroline-5-carboxylate reductase 3	Pycrl		1	2	2	2	1	2	0	132000000	#DIV/0!	Infected only	1	2	1	2	9.9	0	13.477
Q9JIH2	Q9JIH2	Nuclear pore complex protein Nup50	Nup50		1	2	2	2	0	2	0	26605000	#DIV/0!	Infected only	0	2	0	2	6.7	0	14.217
Q9JII6	Q9JII6	Alcohol dehydrogenase [NADP(+)]	Akr1a1		1	2	2	2	1	2	0	59036000	#DIV/0!	Infected only	1	2	1	2	8.3	0	14.831
Q9JJI8	Q9JJI8	60S ribosomal protein L38	Rpl38		1	2	2	2	1	2	0	201870000	#DIV/0!	Infected only	1	2	1	2	17.1	0	13.455
Q9JM76	Q9JM76	Actin-related protein 2/3 complex subunit 3	Arpc3		1	2	2	2	1	2	0	294580000	#DIV/0!	Infected only	1	2	1	2	13.5	0	13.392
Q9JMH9	Q9JMH9	Unconventional myosin-XVIIIa	Myo18a		1	2	2	2	1	1	0	7498800	#DIV/0!	Infected only	1	1	1	1	0.9	0	10.694
Q9QWY8	Q9QWY8	Arf-GAP with SH3 domain, ANK repeat and PH domain-containing protein 1	Asap1		1	2	2	2	1	2	0	16028000	#DIV/0!	Infected only	1	2	1	2	1.7	0	12.066
Q9QY76	Q9QY76	Vesicle-associated membrane protein-associated protein B	Vapb		1	2	2	1	1	2	0	48017000	#DIV/0!	Infected only	0	1	1	2	11.5	0	18.173
Q9R0E1	Q9R0E1	Procollagen-lysine,2-oxoglutarate 5-dioxygenase 3	Plod3		1	2	2	2	0	2	0	45670000	#DIV/0!	Infected only	0	2	0	2	3.2	0	15.442
Q9WUK4	Q9WUK4	Replication factor C subunit 2	Rfc2		1	2	2	2	1	2	0	26497000	#DIV/0!	Infected only	1	2	1	2	10	0	15.618
A2AGL3	A2AGL3	Ryanodine receptor 3	Ryr3		1	1	1	1	0	1	0	3196400	#DIV/0!	Infected only	0	1	0	1	0.2	0.0044683	5.7984
B2RWS6	B2RWS6	Histone acetyltransferase p300	Ep300		1	1	1	1	0	1	0	45239000	#DIV/0!	Infected only	0	1	0	1	0.9	0	7.4389
D3YXK2;Q80YR5	D3YXK2;Q80YR5	Scaffold attachment factor B1;Scaffold attachment factor B2	Safb;Safb2		2	1	1	1	0	1	0	39032000	#DIV/0!	Infected only	0	1	0	1	2	0	19.126
O09110	O09110	Dual specificity mitogen-activated protein kinase kinase 3	Map2k3		1	1	1	1	0	1	0	122140000	#DIV/0!	Infected only	0	1	0	1	4.6	0	9.7409
O09159	O09159	Lysosomal alpha-mannosidase	Man2b1		1	1	1	1	0	1	0	8826900	#DIV/0!	Infected only	0	1	0	1	1.3	0.0028599	6.124
O35295	O35295	Transcriptional activator protein Pur-beta	Purb		1	1	1	1	0	1	0	30716000	#DIV/0!	Infected only	0	1	0	1	6.5	0	8.5009
O35344	O35344	Importin subunit alpha-4	Kpna3		1	1	1	1	0	1	0	5977000	#DIV/0!	Infected only	0	1	0	1	1.7	0.0045045	5.8419
O35704	O35704	Serine palmitoyltransferase 1	Sptlc1		1	1	1	1	0	1	0	8852600	#DIV/0!	Infected only	0	1	0	1	3	0.0037279	5.9939
O55013	O55013	Trafficking protein particle complex subunit 3	Trappc3		1	1	1	1	0	1	0	54900000	#DIV/0!	Infected only	0	1	0	1	8.3	0	13.082
O70551	O70551	SRSF protein kinase 1	Srpk1		1	1	1	1	0	1	0	4291400	#DIV/0!	Infected only	0	1	0	1	3.4	0.0030242	6.5845
O70591	O70591	Prefoldin subunit 2	Pfdn2		1	1	1	1	0	1	0	37815000	#DIV/0!	Infected only	0	1	0	1	7.8	0.0029326	6.347
O88544	O88544	COP9 signalosome complex subunit 4	Cops4		1	1	1	1	0	1	0	36394000	#DIV/0!	Infected only	0	1	0	1	3	0.0028653	6.132
O88796	O88796	Ribonuclease P protein subunit p30	Rpp30		1	1	1	1	0	1	0	6460600	#DIV/0!	Infected only	0	1	0	1	3.4	0.0021142	6.9201
P14576	P14576	Signal recognition particle 54 kDa protein	Srp54		1	1	1	1	0	1	0	6773200	#DIV/0!	Infected only	0	1	0	1	2.2	0.0030181	6.5783
P16330	P16330	2,3-cyclic-nucleotide 3-phosphodiesterase	Cnp		1	1	1	1	0	1	0	28251000	#DIV/0!	Infected only	0	1	0	1	3.6	0.0036364	5.8868
P17095	P17095	High mobility group protein HMG-I/HMG-Y	Hmga1		1	1	1	1	0	1	0	82217000	#DIV/0!	Infected only	0	1	0	1	17.8	0	14.885
P22682	P22682	E3 ubiquitin-protein ligase CBL	Cbl		1	1	1	1	0	1	0	39337000	#DIV/0!	Infected only	0	1	0	1	1.6	0	10.017
P26043	P26043	Radixin	Rdx		1	4	1	1	0	1	0	2532500	#DIV/0!	Infected only	0	1	2	3	7.7	0	9.0233
P45878	P45878	Peptidyl-prolyl cis-trans isomerase FKBP2	Fkbp2		1	1	1	1	1	1	0	17277000	#DIV/0!	Infected only	1	1	1	1	8.6	0.0028902	6.2066
P46664	P46664	Adenylosuccinate synthetase isozyme 2	Adss		1	1	1	1	0	1	0	12258000	#DIV/0!	Infected only	0	1	0	1	2.9	0	9.268
P49300	P49300	C-type lectin domain family 10 member A	Clec10a		1	1	1	1	0	1	0	32244000	#DIV/0!	Infected only	0	1	0	1	3	0.0028409	6.0831
P50518	P50518	V-type proton ATPase subunit E 1	Atp6v1e1		1	1	1	1	0	1	0	2324000	#DIV/0!	Infected only	0	1	0	1	5.8	0	9.6617
P56812	P56812	Programmed cell death protein 5	Pdcd5		1	1	1	1	0	1	0	17038000	#DIV/0!	Infected only	0	1	0	1	7.9	0	10.492
P57784	P57784	U2 small nuclear ribonucleoprotein A	Snrpa1		1	1	1	1	0	1	0	49743000	#DIV/0!	Infected only	0	1	0	1	4.3	0	7.3442
P59328	P59328	WD repeat and HMG-box DNA-binding protein 1	Wdhd1		1	1	1	1	0	1	0	15510000	#DIV/0!	Infected only	0	1	0	1	1	0.0028791	6.1561
P60710	P60710	Actin, cytoplasmic 1;Actin, cytoplasmic 1, N-terminally processed	Actb		1	28	1	1	1	1	0	820220000	#DIV/0!	Infected only	1	1	27	27	65.6	0	15.534
P62700	P62700	Protein yippee-like 5	Ypel5		1	1	1	1	0	1	0	10253000	#DIV/0!	Infected only	0	1	0	1	9.9	0.0037383	6.0042
P63158	P63158	High mobility group protein B1	Hmgb1		1	1	1	1	0	1	0	54538000	#DIV/0!	Infected only	0	1	0	1	7	0	7.4993
P70349	P70349	Histidine triad nucleotide-binding protein 1	Hint1		1	1	1	1	0	1	0	19734000	#DIV/0!	Infected only	0	1	0	1	11.1	0.0044964	5.8355
P84089	P84089	Enhancer of rudimentary homolog	Erh		1	1	1	1	0	1	0	30843000	#DIV/0!	Infected only	0	1	0	1	10.6	0	7.9249
Q2A5E4;Q0BNQ2;B2SDV9;A7N9V0;A4IZQ8;A0Q4K9	Q2A5E4;Q0BNQ2;B2SDV9;A7N9V0;A4IZQ8;A0Q4K9				6	1	1	1	0	1	0	7360200	#DIV/0!	Infected only	0	1	0	1	7.6	0.0062278	5.7774
Q31125	Q31125	Zinc transporter SLC39A7	Slc39a7		1	1	1	1	0	1	0	18244000	#DIV/0!	Infected only	0	1	0	1	4	0	8.4884
Q3TQF0	Q3TQF0	F-box only protein 31	Fbxo31		1	1	1	1	0	1	0	3514800	#DIV/0!	Infected only	0	1	0	1	4.3	0	10.744
Q3U7R1	Q3U7R1	Extended synaptotagmin-1	Esyt1		1	1	1	1	0	1	0	25335000	#DIV/0!	Infected only	0	1	0	1	1	0.0029557	6.4266
Q3U9G9	Q3U9G9	Lamin-B receptor	Lbr		1	1	1	1	0	1	0	32618000	#DIV/0!	Infected only	0	1	0	1	2.6	0	7.5957
Q3UJB9	Q3UJB9	Enhancer of mRNA-decapping protein 4	Edc4		1	1	1	1	0	1	0	7267000	#DIV/0!	Infected only	0	1	0	1	1.1	0.0020942	6.8748
Q3UM29	Q3UM29	Conserved oligomeric Golgi complex subunit 7	Cog7		1	1	1	1	0	1	0	8711600	#DIV/0!	Infected only	0	1	0	1	1.3	0.0010905	7.1911
Q5SXY1	Q5SXY1	Cytospin-B	Specc1		1	1	1	1	0	1	0	14882000	#DIV/0!	Infected only	0	1	0	1	0.8	0.0028736	6.1525
Q61093	Q61093	Cytochrome b-245 heavy chain	Cybb		1	1	1	1	0	1	0	4219600	#DIV/0!	Infected only	0	1	0	1	1.8	0	7.4254
Q62189	Q62189	U1 small nuclear ribonucleoprotein A	Snrpa		1	1	1	1	0	1	0	24043000	#DIV/0!	Infected only	0	1	0	1	4.5	0	10.166
Q62418	Q62418	Drebrin-like protein	Dbnl		1	1	1	1	0	1	0	53161000	#DIV/0!	Infected only	0	1	0	1	2.5	0	7.9214
Q64523;Q6GSS7	Q64523;Q6GSS7	Histone H2A type 2-C;Histone H2A type 2-A	Hist2h2ac;Hist2h2aa1		2	3	1	1	0	1	0	11033000	#DIV/0!	Infected only	0	1	2	3	30.2	0.00369	5.945
Q6P542	Q6P542	ATP-binding cassette sub-family F member 1	Abcf1		1	1	1	1	0	1	0	45142000	#DIV/0!	Infected only	0	1	0	1	2.2	0	10.29
Q6P9Q6	Q6P9Q6	FK506-binding protein 15	Fkbp15		1	1	1	1	0	1	0	32158000	#DIV/0!	Infected only	0	1	0	1	1.5	0	7.3564
Q6PCZ4	Q6PCZ4	Melanoma-associated antigen E1	Magee1		1	1	1	1	0	1	0	10231000	#DIV/0!	Infected only	0	1	0	1	0.7	0.002907	6.2414
Q6PGB6	Q6PGB6	N-alpha-acetyltransferase 50	Naa50		1	1	1	1	0	1	0	276690000	#DIV/0!	Infected only	0	1	0	1	7.1	0	9.0872
Q6Y5D8	Q6Y5D8	Rho GTPase-activating protein 10	Arhgap10		1	1	1	1	0	1	0	351320	#DIV/0!	Infected only	0	1	0	1	1.4	0.0029644	6.44
Q7TSI3	Q7TSI3	Serine/threonine-protein phosphatase 6 regulatory subunit 1	Ppp6r1		1	1	1	1	0	1	0	15053000	#DIV/0!	Infected only	0	1	0	1	2.1	0	10.945
Q80TH2	Q80TH2	Protein LAP2	Erbb2ip		1	1	1	1	0	1	0	70978000	#DIV/0!	Infected only	0	1	0	1	0.8	0.0036832	5.9387
Q80UM3	Q80UM3	N-alpha-acetyltransferase 15, NatA auxiliary subunit	Naa15		1	1	1	1	0	1	0	30621000	#DIV/0!	Infected only	0	1	0	1	1.2	0.0010893	7.1911
Q8BFZ3	Q8BFZ3	Beta-actin-like protein 2	Actbl2		1	8	1	1	0	1	0	5681900	#DIV/0!	Infected only	0	1	7	8	26.3	0.0029615	6.4388
Q8BGC0	Q8BGC0	HIV Tat-specific factor 1 homolog	Htatsf1		1	1	1	1	0	1	0	24471000	#DIV/0!	Infected only	0	1	0	1	2.4	0.0029155	6.3005
Q8BK63	Q8BK63	Casein kinase I isoform alpha	Csnk1a1		1	1	1	1	0	1	0	16837000	#DIV/0!	Infected only	0	1	0	1	2.7	0.0044803	5.8198
Q8BP47	Q8BP47	Asparagine--tRNA ligase, cytoplasmic	Nars		1	1	1	1	0	1	0	11135000	#DIV/0!	Infected only	0	1	0	1	2.9	0.0030334	6.6097
Q8BT18	Q8BT18	Uncharacterized protein C14orf37 homolog			1	1	1	1	0	1	0	2167600000	#DIV/0!	Infected only	0	1	0	1	1.3	0.003653	5.9047
Q8BTK5	Q8BTK5	SET and MYND domain-containing protein 4	Smyd4		1	1	1	1	0	1	0	4963000	#DIV/0!	Infected only	0	1	0	1	1.1	0.0070796	5.7318
Q8C0P0	Q8C0P0	Serine/threonine-protein kinase greatwall	Mastl		1	1	1	1	0	1	0	169230000	#DIV/0!	Infected only	0	1	0	1	1.5	0.0028626	6.1317
Q8C181	Q8C181	Muscleblind-like protein 2	Mbnl2		1	3	1	1	0	1	0	28100000	#DIV/0!	Infected only	0	1	2	1	5.9	0	8.428
Q8C2Q3	Q8C2Q3	RNA-binding protein 14	Rbm14		1	1	1	1	0	1	0	5203000	#DIV/0!	Infected only	0	1	0	1	2.4	0	9.2788
Q8CFQ3	Q8CFQ3	Intron-binding protein aquarius	Aqr		1	1	1	1	0	1	0	9609700	#DIV/0!	Infected only	0	1	0	1	0.9	0.0029703	6.4488
Q8JZX4	Q8JZX4	Splicing factor 45	Rbm17		1	1	1	1	0	1	0	34833000	#DIV/0!	Infected only	0	1	0	1	4.2	0.0036563	5.9074
Q8K0G5	Q8K0G5	Protein TSSC1	Tssc1		1	1	1	1	0	1	0	30568000	#DIV/0!	Infected only	0	1	0	1	3.4	0.0036934	5.952
Q8K1R7	Q8K1R7	Serine/threonine-protein kinase Nek9	Nek9		1	1	1	1	1	1	0	2688100	#DIV/0!	Infected only	1	1	1	1	1.3	0	8.031
Q8K2H2	Q8K2H2	OTU domain-containing protein 6B	Otud6b		1	1	1	1	0	1	0	29700000	#DIV/0!	Infected only	0	1	0	1	4.4	0	7.4648
Q8R060	Q8R060	Protein zwilch homolog	Zwilch		1	1	1	1	0	1	0	2978900	#DIV/0!	Infected only	0	1	0	1	1.9	0.0029354	6.3578
Q8VBT0	Q8VBT0	Thioredoxin-related transmembrane protein 1	Tmx1		1	1	1	1	0	1	0	25251000	#DIV/0!	Infected only	0	1	0	1	4.3	0	7.5088
Q8VDP4	Q8VDP4	Cell cycle and apoptosis regulator protein 2	Ccar2		1	1	1	1	0	1	0	14357000	#DIV/0!	Infected only	0	1	0	1	1.6	0.0029383	6.3624
Q91WE2	Q91WE2	Protein FAM192A	Fam192a		1	1	1	1	0	1	0	2860600	#DIV/0!	Infected only	0	1	0	1	5.9	0	13.094
Q91YD9	Q91YD9	Neural Wiskott-Aldrich syndrome protein	Wasl		1	1	1	1	0	1	0	44821000	#DIV/0!	Infected only	0	1	0	1	4.2	0	10.529
Q91YW3	Q91YW3	DnaJ homolog subfamily C member 3	Dnajc3		1	1	1	1	0	1	0	15952000	#DIV/0!	Infected only	0	1	0	1	2	0.0021459	7.0482
Q920Q4	Q920Q4	Vacuolar protein sorting-associated protein 16 homolog	Vps16		1	1	1	1	0	1	0	25135000	#DIV/0!	Infected only	0	1	0	1	1.8	0	8.3107
Q921C5	Q921C5	Protein bicaudal D homolog 2	Bicd2		1	1	1	1	0	1	0	2700200	#DIV/0!	Infected only	0	1	0	1	1.2	0.0087413	5.6643
Q921J2	Q921J2	GTP-binding protein Rheb	Rheb		1	1	1	1	0	1	0	45526000	#DIV/0!	Infected only	0	1	0	1	8.7	0.002893	6.2093
Q99104	Q99104	Unconventional myosin-Va	Myo5a		1	1	1	1	0	1	0	47569000	#DIV/0!	Infected only	0	1	0	1	0.6	0	7.3237
Q99JY4	Q99JY4	TraB domain-containing protein	Trabd		1	1	1	1	0	1	0	52109000	#DIV/0!	Infected only	0	1	0	1	3.2	0.002849	6.0912
Q99K85	Q99K85	Phosphoserine aminotransferase	Psat1		1	1	1	1	0	1	0	65397000	#DIV/0!	Infected only	0	1	0	1	2.7	0.0044723	5.8106
Q99MP8	Q99MP8	BRCA1-associated protein	Brap		1	1	1	1	0	1	0	22042000	#DIV/0!	Infected only	0	1	0	1	1.7	0.0087796	5.6962
Q99N57	Q99N57	RAF proto-oncogene serine/threonine-protein kinase	Raf1		1	1	1	1	0	1	0	9885400	#DIV/0!	Infected only	0	1	0	1	1.4	0.0079156	5.6988
Q9CPP0	Q9CPP0	Nucleoplasmin-3	Npm3		1	1	1	1	0	1	0	20378000	#DIV/0!	Infected only	0	1	0	1	9.1	0	14.193
Q9CQF3	Q9CQF3	Cleavage and polyadenylation specificity factor subunit 5	Nudt21		1	1	1	1	0	1	0	13529000	#DIV/0!	Infected only	0	1	0	1	7.9	0	9.1567
Q9CQW2	Q9CQW2	ADP-ribosylation factor-like protein 8B	Arl8b		1	1	1	1	1	1	0	48883000	#DIV/0!	Infected only	1	1	1	1	7.5	0	10.71
Q9CYL5	Q9CYL5	Golgi-associated plant pathogenesis-related protein 1	Glipr2		1	1	1	1	0	1	0	29697000	#DIV/0!	Infected only	0	1	0	1	8.4	0	10.166
Q9CZU3	Q9CZU3	Superkiller viralicidic activity 2-like 2	Skiv2l2		1	1	1	1	0	1	0	21898000	#DIV/0!	Infected only	0	1	0	1	1	0.0029042	6.2354
Q9D0D5	Q9D0D5	General transcription factor IIE subunit 1	Gtf2e1		1	1	1	1	0	1	0	4571700	#DIV/0!	Infected only	0	1	0	1	3.4	0	13.025
Q9D0M1	Q9D0M1	Phosphoribosyl pyrophosphate synthase-associated protein 1	Prpsap1		1	1	1	1	0	1	0	6494800	#DIV/0!	Infected only	0	1	0	1	6.2	0	9.9418
Q9D735	Q9D735	Uncharacterized protein C19orf43 homolog			1	1	1	1	0	1	0	51963000	#DIV/0!	Infected only	0	1	0	1	15.6	0.0079225	5.7044
Q9D823	Q9D823	60S ribosomal protein L37	Rpl37		1	1	1	1	0	1	0	4376600	#DIV/0!	Infected only	0	1	0	1	6.2	0.0030738	6.7077
Q9DB15	Q9DB15	39S ribosomal protein L12, mitochondrial	Mrpl12		1	1	1	1	0	1	0	33821000	#DIV/0!	Infected only	0	1	0	1	6	0.0062333	5.7811
Q9DBR3	Q9DBR3	Armadillo repeat-containing protein 8	Armc8		1	1	1	1	0	1	0	4512500	#DIV/0!	Infected only	0	1	0	1	1.3	0.0021413	7.0343
Q9DC53	Q9DC53	Copine-8	Cpne8		1	1	1	1	0	1	0	5793500	#DIV/0!	Infected only	0	1	0	1	1.9	0.0021075	6.9076
Q9ES56	Q9ES56	Trafficking protein particle complex subunit 4	Trappc4		1	1	1	1	0	1	0	9467400	#DIV/0!	Infected only	0	1	0	1	4.1	0.0030151	6.5735
Q9ESX5	Q9ESX5	H/ACA ribonucleoprotein complex subunit 4	Dkc1		1	1	1	1	0	1	0	5880200	#DIV/0!	Infected only	0	1	0	1	2	0.0021368	7.0186
Q9JJ43	Q9JJ43	RNA binding protein fox-1 homolog 1	Rbfox1		1	1	1	1	1	1	0	78913000	#DIV/0!	Infected only	1	1	1	1	2.3	0.0021277	6.9965
Q9JKW0	Q9JKW0	ADP-ribosylation factor-like protein 6-interacting protein 1	Arl6ip1		1	1	1	1	0	1	0	25043000	#DIV/0!	Infected only	0	1	0	1	4.9	0.0021209	6.9416
Q9JLI8	Q9JLI8	Squamous cell carcinoma antigen recognized by T-cells 3	Sart3		1	1	1	1	0	1	0	2746400	#DIV/0!	Infected only	0	1	0	1	0.9	0.0030832	6.7219
Q9JLZ6	Q9JLZ6	Hypermethylated in cancer 2 protein	Hic2		1	1	1	1	0	1	0	984070	#DIV/0!	Infected only	0	1	0	1	1.6	0	7.5578
Q9WV55	Q9WV55	Vesicle-associated membrane protein-associated protein A	Vapa		1	2	1	1	0	1	0	27798000	#DIV/0!	Infected only	0	1	1	2	10.4	0.0028355	6.0825
Q9WVK4	Q9WVK4	EH domain-containing protein 1	Ehd1		1	1	1	1	0	1	0	53386000	#DIV/0!	Infected only	0	1	0	1	1.7	0.0095819	5.6528
Q9Z0R6	Q9Z0R6	Intersectin-2	Itsn2		1	1	1	1	0	1	0	43492000	#DIV/0!	Infected only	0	1	0	1	1.3	0.0010834	7.15
P62918	P62918	60S ribosomal protein L8	Rpl8		1	6	6	6	3	4	653170000	0	0	Mock only	3	4	3	4	23	0	40.758
Q9EPU0	Q9EPU0	Regulator of nonsense transcripts 1	Upf1		1	6	6	6	4	3	176140000	0	0	Mock only	4	3	4	3	6.5	0	37.327
P08003	P08003	Protein disulfide-isomerase A4	Pdia4		1	5	5	5	4	2	114920000	0	0	Mock only	4	2	4	2	10.2	0	38.735
P48036	P48036	Annexin A5	Anxa5		1	5	5	5	4	2	78990000	0	0	Mock only	4	2	4	2	13.2	0	34.873
Q9CQ65	Q9CQ65	S-methyl-5-thioadenosine phosphorylase	Mtap		1	5	5	5	5	1	121570000	0	0	Mock only	5	1	5	1	20.8	0	42.673
Q9DBT5	Q9DBT5	AMP deaminase 2	Ampd2		1	5	5	5	4	3	54999000	0	0	Mock only	4	3	4	3	7.8	0	30.148
P52431	P52431	DNA polymerase delta catalytic subunit	Pold1		1	4	4	4	4	2	18097000	0	0	Mock only	4	2	4	2	3.7	0	30.365
Q60875	Q60875	Rho guanine nucleotide exchange factor 2	Arhgef2		1	4	4	4	4	1	108430000	0	0	Mock only	4	1	4	1	6.1	0	31.061
Q61490	Q61490	CD166 antigen	Alcam		1	4	4	4	3	2	45135000	0	0	Mock only	3	2	3	2	9.6	0	25.778
Q6P549	Q6P549	Phosphatidylinositol 3,4,5-trisphosphate 5-phosphatase 2	Inppl1		1	4	4	4	3	2	56357000	0	0	Mock only	3	2	3	2	4	0	26.658
Q8C052	Q8C052	Microtubule-associated protein 1S;MAP1S heavy chain;MAP1S light chain	Map1s		1	4	4	4	4	1	60134000	0	0	Mock only	4	1	4	1	5.3	0	24.357
Q8C0I1	Q8C0I1	Alkyldihydroxyacetonephosphate synthase, peroxisomal	Agps		1	4	4	4	3	2	57630000	0	0	Mock only	3	2	3	2	8.1	0	29.821
Q91WQ3	Q91WQ3	Tyrosine--tRNA ligase, cytoplasmic;Tyrosine--tRNA ligase, cytoplasmic, N-terminally processed	Yars		1	4	4	4	3	1	45348000	0	0	Mock only	3	1	3	1	10	0	25.856
Q99KC8	Q99KC8	von Willebrand factor A domain-containing protein 5A	Vwa5a		1	4	4	4	4	1	47711000	0	0	Mock only	4	1	4	1	7.1	0	36.705
Q9EQH3	Q9EQH3	Vacuolar protein sorting-associated protein 35	Vps35		1	4	4	4	3	2	76137000	0	0	Mock only	3	2	3	2	5.9	0	28.477
Q9JIF7	Q9JIF7	Coatomer subunit beta	Copb1		1	4	4	4	3	2	36543000	0	0	Mock only	3	2	3	2	6.4	0	23.106
Q9R1P0	Q9R1P0	Proteasome subunit alpha type-4	Psma4		1	4	4	4	4	1	240640000	0	0	Mock only	4	1	4	1	18.4	0	26.723
O55143;Q64518	O55143	Sarcoplasmic/endoplasmic reticulum calcium ATPase 2	Atp2a2		2	3	3	3	2	2	53922000	0	0	Mock only	2	2	2	2	3.7	0	21.302
O70145	O70145	Neutrophil cytosol factor 2	Ncf2		1	3	3	3	3	1	67732000	0	0	Mock only	3	1	3	1	6.5	0	20.96
P10107	P10107	Annexin A1	Anxa1		1	3	3	3	2	1	38586000	0	0	Mock only	2	1	2	1	15.6	0	25.544
P17918	P17918	Proliferating cell nuclear antigen	Pcna		1	3	3	3	2	3	21787000	0	0	Mock only	2	3	2	3	14.9	0	21.177
P26151	P26151	High affinity immunoglobulin gamma Fc receptor I	Fcgr1		1	3	3	3	3	1	45439000	0	0	Mock only	3	1	3	1	8.2	0	17.627
P27870	P27870	Proto-oncogene vav	Vav1		1	3	3	3	2	2	16346000	0	0	Mock only	2	2	2	2	4.4	0	20.71
P29391;P49945	P29391;P49945	Ferritin light chain 1;Ferritin light chain 2	Ftl1;Ftl2		2	3	3	3	2	2	41789000	0	0	Mock only	2	2	2	2	26.2	0	22.804
P30204	P30204	Macrophage scavenger receptor types I and II	Msr1		1	3	3	3	2	2	240400000	0	0	Mock only	2	2	2	2	8.7	0	30.018
P35278	P35278	Ras-related protein Rab-5C	Rab5c		1	3	3	3	3	1	75942000	0	0	Mock only	3	1	3	1	9.7	0	20.78
P35564	P35564	Calnexin	Canx		1	3	3	3	2	2	39051000	0	0	Mock only	2	2	2	2	6.1	0	16.991
P41105	P41105	60S ribosomal protein L28	Rpl28		1	3	3	3	2	2	11503000	0	0	Mock only	2	2	2	2	20.4	0	21.315
P47964	P47964	60S ribosomal protein L36	Rpl36		1	3	3	3	2	2	236040000	0	0	Mock only	2	2	2	2	21.9	0	19.872
P51150	P51150	Ras-related protein Rab-7a	Rab7a		1	3	3	3	3	1	91303000	0	0	Mock only	3	1	3	1	17.4	0	22.623
P56399	P56399	Ubiquitin carboxyl-terminal hydrolase 5	Usp5		1	3	3	3	3	1	50729000	0	0	Mock only	3	1	3	1	5.2	0	16.823
P57759	P57759	Endoplasmic reticulum resident protein 29	Erp29		1	3	3	3	3	1	117050000	0	0	Mock only	3	1	3	1	14.1	0	28.292
P62259	P62259	14-3-3 protein epsilon	Ywhae		1	3	3	3	3	0	110000000	0	0	Mock only	3	0	3	0	13.7	0	20.599
P62855	P62855	40S ribosomal protein S26	Rps26		1	3	3	3	3	2	137660000	0	0	Mock only	3	2	3	2	31.3	0	17.471
Q00PI9	Q00PI9	Heterogeneous nuclear ribonucleoprotein U-like protein 2	Hnrnpul2		1	3	3	3	3	1	42156000	0	0	Mock only	3	1	3	1	5.8	0	28.671
Q3TLH4	Q3TLH4	Protein PRRC2C	Prrc2c		1	3	3	3	2	1	338810000	0	0	Mock only	2	1	2	1	1.9	0	23.03
Q3UHJ0	Q3UHJ0	AP2-associated protein kinase 1	Aak1		1	3	3	3	3	0	25561000	0	0	Mock only	3	0	3	0	5.3	0	22.644
Q6ZQ58	Q6ZQ58	La-related protein 1	Larp1		1	3	3	3	2	2	20511000	0	0	Mock only	2	2	2	2	4.7	0	18.819
Q8BI84	Q8BI84	Melanoma inhibitory activity protein 3	Mia3		1	3	3	3	3	1	28839000	0	0	Mock only	3	1	3	1	2	0	22.58
Q8CBW3	Q8CBW3	Abl interactor 1	Abi1		1	3	3	3	2	2	56419000	0	0	Mock only	2	2	2	2	8.9	0	23.533
Q8K124	Q8K124	Pleckstrin homology domain-containing family O member 2	Plekho2		1	3	3	3	3	1	123770000	0	0	Mock only	3	1	3	1	7.9	0	27.005
Q99K28	Q99K28	ADP-ribosylation factor GTPase-activating protein 2	Arfgap2		1	3	3	3	3	1	98729000	0	0	Mock only	3	1	3	1	8.5	0	26.428
Q99K51;Q3V0K9	Q99K51	Plastin-3	Pls3		2	4	3	3	2	2	25898000	0	0	Mock only	2	2	3	3	7.9	0	19.341
Q99P72	Q99P72	Reticulon-4	Rtn4		1	3	3	3	3	1	106270000	0	0	Mock only	3	1	3	1	4.3	0	17.919
Q9D1C1	Q9D1C1	Ubiquitin-conjugating enzyme E2 C	Ube2c		1	3	3	3	3	0	72783000	0	0	Mock only	3	0	3	0	25.7	0	29.327
Q9JKP5	Q9JKP5	Muscleblind-like protein 1	Mbnl1		1	3	3	1	3	1	299370000	0	0	Mock only	1	1	3	1	6.5	0	21.281
Q9JL26	Q9JL26	Formin-like protein 1	Fmnl1		1	3	3	3	3	0	74774000	0	0	Mock only	3	0	3	0	4.3	0	21.23
Q9WTP6	Q9WTP6	Adenylate kinase 2, mitochondrial;Adenylate kinase 2, mitochondrial, N-terminally processed	Ak2		1	3	3	3	3	1	108240000	0	0	Mock only	3	1	3	1	14.2	0	18.71
Q9WVA2;Q4FZG7	Q9WVA2	Mitochondrial import inner membrane translocase subunit Tim8 A	Timm8a1		2	3	3	3	3	0	77786000	0	0	Mock only	3	0	3	0	34	0	20.678
Q9Z1T1	Q9Z1T1	AP-3 complex subunit beta-1	Ap3b1		1	3	3	3	3	1	82638000	0	0	Mock only	3	1	3	1	3.6	0	21.553
A1L314	A1L314	Macrophage-expressed gene 1 protein	Mpeg1		1	2	2	2	2	1	24164000	0	0	Mock only	2	1	2	1	3.6	0	16.445
O08709	O08709	Peroxiredoxin-6	Prdx6		1	2	2	2	2	1	32641000	0	0	Mock only	2	1	2	1	13.8	0	12.078
O35465	O35465	Peptidyl-prolyl cis-trans isomerase FKBP8	Fkbp8		1	2	2	2	1	1	9464800	0	0	Mock only	1	1	1	1	6.7	0	15.035
O55135	O55135	Eukaryotic translation initiation factor 6	Eif6		1	2	2	2	2	1	130260000	0	0	Mock only	2	1	2	1	9.8	0	14.301
O55142	O55142	60S ribosomal protein L35a	Rpl35a		1	2	2	2	1	2	90356000	0	0	Mock only	1	2	1	2	16.4	0	15.679
O55234	O55234	Proteasome subunit beta type-5	Psmb5		1	2	2	2	2	1	41760000	0	0	Mock only	2	1	2	1	8.7	0	11.255
O70325;Q91XR9	O70325;Q91XR9	Phospholipid hydroperoxide glutathione peroxidase, mitochondrial;Phospholipid hydroperoxide glutathione peroxidase, nuclear	Gpx4		2	2	2	2	2	1	45595000	0	0	Mock only	2	1	2	1	12.7	0	14.81
O88342	O88342	WD repeat-containing protein 1	Wdr1		1	2	2	2	2	1	46914000	0	0	Mock only	2	1	2	1	4.3	0	12.596
O88736	O88736	3-keto-steroid reductase	Hsd17b7		1	2	2	2	1	1	5609600	0	0	Mock only	1	1	1	1	8.7	0	18.955
P08101;P08508	P08101;P08508	Low affinity immunoglobulin gamma Fc region receptor II;Low affinity immunoglobulin gamma Fc region receptor III	Fcgr2;Fcgr3		2	2	2	2	2	1	354230000	0	0	Mock only	2	1	2	1	7.9	0	15.767
P12382	P12382	ATP-dependent 6-phosphofructokinase, liver type	Pfkl		1	3	2	2	2	1	76077000	0	0	Mock only	2	1	3	2	5.5	0	22.648
P14152	P14152	Malate dehydrogenase, cytoplasmic	Mdh1		1	2	2	2	2	1	47451000	0	0	Mock only	2	1	2	1	8.7	0	19.146
P14211	P14211	Calreticulin	Calr		1	2	2	2	2	1	89316000	0	0	Mock only	2	1	2	1	9.6	0	13.768
P17742	P17742	Peptidyl-prolyl cis-trans isomerase A;Peptidyl-prolyl cis-trans isomerase A, N-terminally processed	Ppia		1	2	2	2	2	1	55487000	0	0	Mock only	2	1	2	1	15.9	0	19.034
P21126	P21126	Ubiquitin-like protein 4A	Ubl4a		1	2	2	2	2	1	21013000	0	0	Mock only	2	1	2	1	15.9	0	14.123
P21300	P21300	Aldose reductase-related protein 1	Akr1b7		1	2	2	2	2	0	14244000	0	0	Mock only	2	0	2	0	6.6	0	13.574
P23506	P23506	Protein-L-isoaspartate(D-aspartate) O-methyltransferase	Pcmt1		1	2	2	2	2	1	38216000	0	0	Mock only	2	1	2	1	18.9	0	19.793
P28656;Q78ZA7	P28656;Q78ZA7	Nucleosome assembly protein 1-like 1;Nucleosome assembly protein 1-like 4	Nap1l1;Nap1l4		2	2	2	2	2	1	45044000	0	0	Mock only	2	1	2	1	6.9	0	14.903
P32020	P32020	Non-specific lipid-transfer protein	Scp2		1	2	2	2	2	2	61319000	0	0	Mock only	2	2	2	2	4	0	10.996
P34884	P34884	Macrophage migration inhibitory factor	Mif		1	2	2	2	2	1	46057000	0	0	Mock only	2	1	2	1	17.4	0	12.426
P47738	P47738	Aldehyde dehydrogenase, mitochondrial	Aldh2		1	2	2	2	2	0	12358000	0	0	Mock only	2	0	2	0	6	0	14.588
P47758	P47758	Signal recognition particle receptor subunit beta	Srprb		1	2	2	2	2	0	70499000	0	0	Mock only	2	0	2	0	12.6	0	16.19
P51432	P51432	1-phosphatidylinositol 4,5-bisphosphate phosphodiesterase beta-3	Plcb3		1	2	2	2	2	1	9719500	0	0	Mock only	2	1	2	1	1.6	0	12.567
P51908	P51908	C->U-editing enzyme APOBEC-1	Apobec1		1	2	2	2	2	1	147790000	0	0	Mock only	2	1	2	1	14	0	26.55
P54227	P54227	Stathmin	Stmn1		1	2	2	2	2	0	26207000	0	0	Mock only	2	0	2	0	18.1	0	13.331
P55302	P55302	Alpha-2-macroglobulin receptor-associated protein	Lrpap1		1	2	2	2	2	1	12567000	0	0	Mock only	2	1	2	1	5.6	0	16.194
P58771	P58771	Tropomyosin alpha-1 chain	Tpm1		1	9	2	2	2	1	134430000	0	0	Mock only	2	1	7	7	27.8	0	26.315
P61514	P61514	60S ribosomal protein L37a	Rpl37a		1	2	2	2	2	1	39651000	0	0	Mock only	2	1	2	1	29.3	0	15.909
P62827	P62827	GTP-binding nuclear protein Ran	Ran		1	2	2	2	2	0	120790000	0	0	Mock only	2	0	2	0	9.7	0	14.656
P62869	P62869	Transcription elongation factor B polypeptide 2	Tceb2		1	2	2	2	1	1	28644000	0	0	Mock only	1	1	1	1	19.5	0	10.698
P68510	P68510	14-3-3 protein eta	Ywhah		1	2	2	2	2	1	180630000	0	0	Mock only	2	1	2	1	12.6	0	17.365
P84091	P84091	AP-2 complex subunit mu	Ap2m1		1	2	2	2	2	1	38130000	0	0	Mock only	2	1	2	1	5.7	0	13.666
P97370	P97370	Sodium/potassium-transporting ATPase subunit beta-3	Atp1b3		1	2	2	2	1	1	3214400	0	0	Mock only	1	1	1	1	9.4	0	16.399
P97797	P97797	Tyrosine-protein phosphatase non-receptor type substrate 1	Sirpa		1	2	2	2	2	1	14873000	0	0	Mock only	2	1	2	1	4.9	0	13.334
P99029;Q9D8M3	P99029;Q9D8M3	Peroxiredoxin-5, mitochondrial;Heme transporter HRG1	Prdx5;Slc48a1		2	2	2	2	2	1	46937000	0	0	Mock only	2	1	2	1	8.1	0	12.663
Q02053	Q02053	Ubiquitin-like modifier-activating enzyme 1	Uba1		1	2	2	2	2	1	8937300	0	0	Mock only	2	1	2	1	3.1	0	20.719
Q11136	Q11136	Xaa-Pro dipeptidase	Pepd		1	2	2	2	2	0	33943000	0	0	Mock only	2	0	2	0	5.1	0	21.303
Q3UHX2	Q3UHX2	28 kDa heat- and acid-stable phosphoprotein	Pdap1		1	2	2	2	2	1	22156000	0	0	Mock only	2	1	2	1	12.2	0	12.139
Q5SUR0	Q5SUR0	Phosphoribosylformylglycinamidine synthase	Pfas		1	2	2	2	2	0	20252000	0	0	Mock only	2	0	2	0	2.2	0	12.601
Q5SWD9	Q5SWD9	Pre-rRNA-processing protein TSR1 homolog	Tsr1		1	2	2	2	2	1	28070000	0	0	Mock only	2	1	2	1	2.9	0	18.679
Q60631	Q60631	Growth factor receptor-bound protein 2	Grb2		1	2	2	2	2	0	63200000	0	0	Mock only	2	0	2	0	11.1	0	13.05
Q60715	Q60715	Prolyl 4-hydroxylase subunit alpha-1	P4ha1		1	2	2	2	2	1	31491000	0	0	Mock only	2	1	2	1	5.2	0	16.538
Q60972	Q60972	Histone-binding protein RBBP4	Rbbp4		1	2	2	1	2	2	71600000	0	0	Mock only	1	1	2	2	5.2	0	17.404
Q61187	Q61187	Tumor susceptibility gene 101 protein	Tsg101		1	2	2	2	2	1	18694000	0	0	Mock only	2	1	2	1	6.1	0	15.287
Q61749	Q61749	Translation initiation factor eIF-2B subunit delta	Eif2b4		1	2	2	2	2	1	19951000	0	0	Mock only	2	1	2	1	5.2	0	11.92
Q61792	Q61792	LIM and SH3 domain protein 1	Lasp1		1	2	2	2	1	2	29140000	0	0	Mock only	1	2	1	2	10.3	0	17.582
Q62393	Q62393	Tumor protein D52	Tpd52		1	2	2	2	1	1	30692000	0	0	Mock only	1	1	1	1	8.9	0	15.469
Q64105	Q64105	Sepiapterin reductase	Spr		1	2	2	2	2	0	14640000	0	0	Mock only	2	0	2	0	12.6	0	17.567
Q64433	Q64433	10 kDa heat shock protein, mitochondrial	Hspe1		1	2	2	2	2	0	74814000	0	0	Mock only	2	0	2	0	23.5	0	12.804
Q64531;P00493	Q64531;P00493	Hypoxanthine-guanine phosphoribosyltransferase	Hprt1		2	2	2	2	2	0	40692000	0	0	Mock only	2	0	2	0	10.7	0	12.275
Q7TMY8	Q7TMY8	E3 ubiquitin-protein ligase HUWE1	Huwe1		1	2	2	2	2	1	28442000	0	0	Mock only	2	1	2	1	0.7	0	16.347
Q80U87	Q80U87	Ubiquitin carboxyl-terminal hydrolase 8	Usp8		1	2	2	2	1	1	2839900	0	0	Mock only	1	1	1	1	1.9	0	13.064
Q80XQ2	Q80XQ2	TBC1 domain family member 5	Tbc1d5		1	2	2	2	2	1	11810000	0	0	Mock only	2	1	2	1	2.9	0	15.232
Q8BFS6	Q8BFS6	Serine/threonine-protein phosphatase CPPED1	Cpped1		1	2	2	2	2	0	25707000	0	0	Mock only	2	0	2	0	9	0	14.172
Q8BFY9;Q99LG2	Q8BFY9;Q99LG2	Transportin-1;Transportin-2	Tnpo1;Tnpo2		2	2	2	2	2	2	15495000	0	0	Mock only	2	2	2	2	3	0	13.901
Q8BLF1	Q8BLF1	Neutral cholesterol ester hydrolase 1	Nceh1		1	2	2	2	2	1	139320000	0	0	Mock only	2	1	2	1	6.4	0	17.049
Q8CB96;Q8BMS9	Q8CB96;Q8BMS9	Ras association domain-containing protein 4;Ras association domain-containing protein 2	Rassf4;Rassf2		2	2	2	2	2	1	15988000	0	0	Mock only	2	1	2	1	7.1	0	18.58
Q8JZR0	Q8JZR0	Long-chain-fatty-acid--CoA ligase 5	Acsl5		1	3	2	2	2	1	36697000	0	0	Mock only	2	1	3	1	5.9	0	16.469
Q91VC3	Q91VC3	Eukaryotic initiation factor 4A-III;Eukaryotic initiation factor 4A-III, N-terminally processed	Eif4a3		1	3	2	2	2	1	81620000	0	0	Mock only	2	1	3	2	10.2	0	11.745
Q91VR5	Q91VR5	ATP-dependent RNA helicase DDX1	Ddx1		1	2	2	2	2	1	23206000	0	0	Mock only	2	1	2	1	4.1	0	12.037
Q91YP3	Q91YP3	Deoxyribose-phosphate aldolase	Dera		1	2	2	2	2	1	39866000	0	0	Mock only	2	1	2	1	11	0	16.375
Q921F2	Q921F2	TAR DNA-binding protein 43	Tardbp		1	2	2	2	2	1	100100000	0	0	Mock only	2	1	2	1	7.2	0	30.485
Q922Q4;Q922W5	Q922Q4;Q922W5	Pyrroline-5-carboxylate reductase 2;Pyrroline-5-carboxylate reductase 1, mitochondrial	Pycr2;Pycr1		2	2	2	2	1	1	48781000	0	0	Mock only	1	1	1	1	9.1	0	13.552
Q99LF4	Q99LF4	tRNA-splicing ligase RtcB homolog	Rtcb		1	2	2	2	2	1	34669000	0	0	Mock only	2	1	2	1	5	0	12.715
Q9CPR4	Q9CPR4	60S ribosomal protein L17	Rpl17		1	2	2	2	2	2	165790000	0	0	Mock only	2	2	2	2	6.5	0	13.587
Q9CQE8	Q9CQE8	UPF0568 protein C14orf166 homolog			1	2	2	2	1	1	22948000	0	0	Mock only	1	1	1	1	10.2	0	13.231
Q9CQR6	Q9CQR6	Serine/threonine-protein phosphatase 6 catalytic subunit;Serine/threonine-protein phosphatase 6 catalytic subunit, N-terminally processed	Ppp6c		1	2	2	2	2	1	32180000	0	0	Mock only	2	1	2	1	8.2	0	14.386
Q9CXW3	Q9CXW3	Calcyclin-binding protein	Cacybp		1	2	2	2	2	2	106100000	0	0	Mock only	2	2	2	2	9.2	0	14.823
Q9D0T1	Q9D0T1	NHP2-like protein 1;NHP2-like protein 1, N-terminally processed	Nhp2l1		1	2	2	2	2	1	47192000	0	0	Mock only	2	1	2	1	18.8	0	24.229
Q9D1J3	Q9D1J3	SAP domain-containing ribonucleoprotein	Sarnp		1	2	2	2	2	0	56679000	0	0	Mock only	2	0	2	0	9	0	11.898
Q9D1R9	Q9D1R9	60S ribosomal protein L34	Rpl34		1	2	2	2	2	1	169130000	0	0	Mock only	2	1	2	1	15.4	0	13.592
Q9D662	Q9D662	Protein transport protein Sec23B	Sec23b		1	2	2	2	2	1	42335000	0	0	Mock only	2	1	2	1	2.9	0	14.988
Q9D7S7	Q9D7S7	60S ribosomal protein L22-like 1	Rpl22l1		1	2	2	2	2	1	173590000	0	0	Mock only	2	1	2	1	19.7	0	15.735
Q9DBG3	Q9DBG3	AP-2 complex subunit beta	Ap2b1		1	2	2	2	2	1	36495000	0	0	Mock only	2	1	2	1	2.6	0	13.067
Q9EP69	Q9EP69	Phosphatidylinositide phosphatase SAC1	Sacm1l		1	2	2	2	2	0	78405000	0	0	Mock only	2	0	2	0	3.2	0	12.59
Q9EPU4	Q9EPU4	Cleavage and polyadenylation specificity factor subunit 1	Cpsf1		1	2	2	2	2	0	156380000	0	0	Mock only	2	0	2	0	1.5	0	12.333
Q9HA47;P52623;Q99PM9	Q9HA47;P52623;Q99PM9	Uridine-cytidine kinase 1;Uridine-cytidine kinase 2	UCK1;Uck1;Uck2		3	2	2	2	2	1	37096000	0	0	Mock only	2	1	2	1	6.5	0	11.314
Q9JKR6	Q9JKR6	Hypoxia up-regulated protein 1	Hyou1		1	2	2	2	2	0	86114000	0	0	Mock only	2	0	2	0	2.7	0	10.455
A2A5R2;G3X9K3	A2A5R2;G3X9K3	Brefeldin A-inhibited guanine nucleotide-exchange protein 2;Brefeldin A-inhibited guanine nucleotide-exchange protein 1	Arfgef2;Arfgef1		2	1	1	1	1	1	3246600	0	0	Mock only	1	1	1	1	0.6	0	7.9059
E9PZQ0	E9PZQ0	Ryanodine receptor 1	Ryr1		1	1	1	1	1	1	4084200	0	0	Mock only	1	1	1	1	0.2	0.0029183	6.3013
G5E829	G5E829	Plasma membrane calcium-transporting ATPase 1	Atp2b1		1	1	1	1	1	0	28173000	0	0	Mock only	1	0	1	0	0.9	0.0036697	5.9201
O08529	O08529	Calpain-2 catalytic subunit	Capn2		1	1	1	1	1	1	17369000	0	0	Mock only	1	1	1	1	2.6	0.0095902	5.6532
O08547	O08547	Vesicle-trafficking protein SEC22b	Sec22b		1	1	1	1	1	1	27490000	0	0	Mock only	1	1	1	1	6.5	0	15.21
O08582	O08582	GTP-binding protein 1	Gtpbp1		1	1	1	1	1	1	5058800	0	0	Mock only	1	1	1	1	2.4	0	13.386
O08663	O08663	Methionine aminopeptidase 2	Metap2		1	1	1	1	1	1	7888100	0	0	Mock only	1	1	1	1	1.9	0.0030364	6.6099
O08749	O08749	Dihydrolipoyl dehydrogenase, mitochondrial	Dld		1	1	1	1	1	1	4848000	0	0	Mock only	1	1	1	1	2.8	0.0087642	5.682
O08759	O08759	Ubiquitin-protein ligase E3A	Ube3a		1	1	1	1	1	1	8481400	0	0	Mock only	1	1	1	1	1.3	0.0062389	5.782
O08810	O08810	116 kDa U5 small nuclear ribonucleoprotein component	Eftud2		1	1	1	1	1	0	9751100	0	0	Mock only	1	0	1	0	1.3	0	8.3703
O08992	O08992	Syntenin-1	Sdcbp		1	1	1	1	1	1	3514900	0	0	Mock only	1	1	1	1	4.3	0	8.6508
O09106;P70288	O09106;P70288	Histone deacetylase 1;Histone deacetylase 2	Hdac1;Hdac2		2	1	1	1	1	1	12231000	0	0	Mock only	1	1	1	1	2.5	0.0037594	6.0329
O35075	O35075	Down syndrome critical region protein 3 homolog	Dscr3		1	1	1	1	1	0	6515700	0	0	Mock only	1	0	1	0	5.7	0	13.978
O35286	O35286	Pre-mRNA-splicing factor ATP-dependent RNA helicase DHX15	Dhx15		1	1	1	1	1	1	17293000	0	0	Mock only	1	1	1	1	1.4	0.0021598	7.1182
O35326	O35326	Serine/arginine-rich splicing factor 5	Srsf5		1	2	1	1	1	0	4118800	0	0	Mock only	1	0	2	1	8.9	0.0029268	6.3452
O35345;Q60960	O35345;Q60960	Importin subunit alpha-7;Importin subunit alpha-5;Importin subunit alpha-5, N-terminally processed	Kpna6;Kpna1		2	1	1	1	1	0	4190100	0	0	Mock only	1	0	1	0	2.1	0.0087489	5.676
O35375	O35375	Neuropilin-2	Nrp2		1	1	1	1	1	1	5825200	0	0	Mock only	1	1	1	1	2	0.0010846	7.1579
O35523;P28076;O35522	O35523;P28076;O35522	Proteasome subunit beta type-9	Psmb9		3	1	1	1	1	1	7572300	0	0	Mock only	1	1	1	1	5.9	0.0021254	6.9946
O35643	O35643	AP-1 complex subunit beta-1	Ap1b1		1	1	1	1	1	0	20467000	0	0	Mock only	1	0	1	0	1.1	0	8.4205
O35841	O35841	Apoptosis inhibitor 5	Api5		1	1	1	1	1	1	12001000	0	0	Mock only	1	1	1	1	2.6	0	7.5347
O35900	O35900	U6 snRNA-associated Sm-like protein LSm2	Lsm2		1	1	1	1	1	1	5894500	0	0	Mock only	1	1	1	1	20	0	10.307
O35955	O35955	Proteasome subunit beta type-10	Psmb10		1	1	1	1	1	1	26550000	0	0	Mock only	1	1	1	1	4	0.0021097	6.9076
O54754	O54754	Aldehyde oxidase 1	Aox1		1	1	1	1	1	1	91867000	0	0	Mock only	1	1	1	1	0.8	0.0036397	5.8898
O54774	O54774	AP-3 complex subunit delta-1	Ap3d1		1	1	1	1	1	1	12167000	0	0	Mock only	1	1	1	1	0.8	0.0029791	6.466
O54984	O54984	ATPase Asna1	Asna1		1	1	1	1	1	1	7450600	0	0	Mock only	1	1	1	1	2.9	0	7.9038
O70152	O70152	Dolichol-phosphate mannosyltransferase subunit 1	Dpm1		1	1	1	1	1	1	8243100	0	0	Mock only	1	1	1	1	4.2	0	8.2364
O70200	O70200	Allograft inflammatory factor 1	Aif1		1	1	1	1	1	1	3412500	0	0	Mock only	1	1	1	1	11.6	0	15.617
O70309	O70309	Integrin beta-5	Itgb5		1	1	1	1	1	1	17667000	0	0	Mock only	1	1	1	1	1.1	0.0036969	5.9533
O70370	O70370	Cathepsin S	Ctss		1	1	1	1	1	1	13003000	0	0	Mock only	1	1	1	1	6.2	0	12.156
O70404	O70404	Vesicle-associated membrane protein 8	Vamp8		1	1	1	1	1	0	58038000	0	0	Mock only	1	0	1	0	13.9	0.0021186	6.9373
O70439	O70439	Syntaxin-7	Stx7		1	1	1	1	1	0	15702000	0	0	Mock only	1	0	1	0	5.7	0	10.479
O88351	O88351	Inhibitor of nuclear factor kappa-B kinase subunit beta	Ikbkb		1	1	1	1	1	1	4030100	0	0	Mock only	1	1	1	1	1.2	0.0030769	6.7083
O88456	O88456	Calpain small subunit 1	Capns1		1	1	1	1	1	0	30335000	0	0	Mock only	1	0	1	0	3.7	0.0036664	5.9171
O88532	O88532	Zinc finger RNA-binding protein	Zfr		1	1	1	1	1	0	3394800	0	0	Mock only	1	0	1	0	0.8	0.0028436	6.0831
O88630	O88630	Golgi SNAP receptor complex member 1	Gosr1		1	1	1	1	1	0	8455600	0	0	Mock only	1	0	1	0	5.2	0	12.934
O88845	O88845	A-kinase anchor protein 10, mitochondrial	Akap10		1	1	1	1	1	0	7667200	0	0	Mock only	1	0	1	0	1.8	0	7.3085
O89050	O89050	Muskelin	Mkln1		1	1	1	1	1	1	3385400	0	0	Mock only	1	1	1	1	2.4	0.0021053	6.9046
O89086	O89086	RNA-binding protein 3	Rbm3		1	1	1	1	1	1	320360000	0	0	Mock only	1	1	1	1	9.2	0	10.624
P01117;P32883;P08556	P01117;P32883;P08556	GTPase KRas;GTPase KRas, N-terminally processed;GTPase NRas	Kras;Nras		3	1	1	1	1	1	5969900	0	0	Mock only	1	1	1	1	6.3	0.0037453	6.0132
P01887	P01887	Beta-2-microglobulin	B2m		1	1	1	1	1	1	247910000	0	0	Mock only	1	1	1	1	7.6	0	7.5507
P01897	P01897	H-2 class I histocompatibility antigen, L-D alpha chain	H2-L		1	3	1	1	1	0	30866000	0	0	Mock only	1	0	3	1	10.5	0.0021008	6.8972
P01899;P01896	P01899;P01896	H-2 class I histocompatibility antigen, D-B alpha chain;H-2 class I histocompatibility antigen, alpha chain	H2-D1		2	3	1	0	1	0	13570000	0	0	Mock only	0	0	3	2	9.9	0.0087719	5.6901
P01942	P01942	Hemoglobin subunit alpha	Hba		1	1	1	1	1	0	38721000	0	0	Mock only	1	0	1	0	10.6	0	7.7742
P03975	P03975	IgE-binding protein	Iap		1	1	1	1	1	1	10335000	0	0	Mock only	1	1	1	1	2.7	0	10.228
P05063	P05063	Fructose-bisphosphate aldolase C	Aldoc		1	3	1	1	1	0	26400000	0	0	Mock only	1	0	3	1	13.8	0	11.81
P05201	P05201	Aspartate aminotransferase, cytoplasmic	Got1		1	1	1	1	1	1	28914000	0	0	Mock only	1	1	1	1	3.4	0.0029762	6.4655
P09581	P09581	Macrophage colony-stimulating factor 1 receptor	Csf1r		1	1	1	1	1	0	25770000	0	0	Mock only	1	0	1	0	1.7	0	7.9698
P10639	P10639	Thioredoxin	Txn		1	1	1	1	1	1	16667000	0	0	Mock only	1	1	1	1	8.6	0.0029674	6.4406
P15919	P15919	V(D)J recombination-activating protein 1;Endonuclease RAG1;E3 ubiquitin-protein ligase RAG1	Rag1		1	1	1	1	1	1	43713000	0	0	Mock only	1	1	1	1	1.2	0.0037523	6.0234
P16332	P16332	Methylmalonyl-CoA mutase, mitochondrial	Mut		1	1	1	1	1	1	3002000	0	0	Mock only	1	1	1	1	2.4	0	7.9749
P16675	P16675	Lysosomal protective protein;Lysosomal protective protein 32 kDa chain;Lysosomal protective protein 20 kDa chain	Ctsa		1	1	1	1	1	1	4993500	0	0	Mock only	1	1	1	1	4	0	8.0303
P17047	P17047	Lysosome-associated membrane glycoprotein 2	Lamp2		1	1	1	1	1	1	14830000	0	0	Mock only	1	1	1	1	2.4	0	7.8235
P17809	P17809	Solute carrier family 2, facilitated glucose transporter member 1	Slc2a1		1	1	1	1	1	1	8249200	0	0	Mock only	1	1	1	1	2	0	7.893
P22892	P22892	AP-1 complex subunit gamma-1	Ap1g1		1	1	1	1	1	1	7048400	0	0	Mock only	1	1	1	1	1.1	0.002994	6.4998
P23198	P23198	Chromobox protein homolog 3	Cbx3		1	1	1	1	1	1	7094900	0	0	Mock only	1	1	1	1	6	0.0021119	6.912
P24788	P24788	Cyclin-dependent kinase 11B	Cdk11b		1	1	1	1	1	1	7506600	0	0	Mock only	1	1	1	1	1.1	0.0030426	6.6171
P26516	P26516	26S proteasome non-ATPase regulatory subunit 7	Psmd7		1	1	1	1	1	1	66216000	0	0	Mock only	1	1	1	1	4	0	11.393
P28867	P28867	Protein kinase C delta type;Protein kinase C delta type regulatory subunit;Protein kinase C delta type catalytic subunit	Prkcd		1	1	1	1	1	1	8963400	0	0	Mock only	1	1	1	1	1.8	0	7.5619
P29167;P11269;P27460;P26807;P29168	P29167;P11269;P27460;P26807				5	5	1	1	1	1	14025000	0	0	Mock only	1	1	4	5	11.9	0.0030644	6.6957
P30416	P30416	Peptidyl-prolyl cis-trans isomerase FKBP4;Peptidyl-prolyl cis-trans isomerase FKBP4, N-terminally processed	Fkbp4		1	1	1	1	1	0	20327000	0	0	Mock only	1	0	1	0	2.8	0	7.3159
P33610	P33610	DNA primase large subunit	Prim2		1	1	1	1	1	1	9360600	0	0	Mock only	1	1	1	1	2.4	0	8.2834
P34022	P34022	Ran-specific GTPase-activating protein	Ranbp1		1	1	1	1	1	0	39407000	0	0	Mock only	1	0	1	0	6.4	0	7.3866
P35585	P35585	AP-1 complex subunit mu-1	Ap1m1		1	1	1	1	1	1	13144000	0	0	Mock only	1	1	1	1	2.6	0.0020812	6.8221
P37040	P37040	NADPH--cytochrome P450 reductase	Por		1	1	1	1	1	1	8634800	0	0	Mock only	1	1	1	1	1.3	0.0030928	6.7355
P37913	P37913	DNA ligase 1	Lig1		1	1	1	1	1	0	4028200	0	0	Mock only	1	0	1	0	1.5	0	7.4395
P40240	P40240	CD9 antigen	Cd9		1	1	1	1	1	1	69699000	0	0	Mock only	1	1	1	1	4.9	0	9.7563
P42669	P42669	Transcriptional activator protein Pur-alpha	Pura		1	1	1	1	1	0	18956000	0	0	Mock only	1	0	1	0	8.1	0	11.922
P45377	P45377	Aldose reductase-related protein 2	Akr1b8		1	1	1	1	1	0	27997000	0	0	Mock only	1	0	1	0	4.4	0.0036765	5.924
P47740	P47740	Fatty aldehyde dehydrogenase	Aldh3a2		1	1	1	1	1	1	14570000	0	0	Mock only	1	1	1	1	3.1	0.0029528	6.412
P47791	P47791	Glutathione reductase, mitochondrial	Gsr		1	1	1	1	1	1	18861000	0	0	Mock only	1	1	1	1	2.4	0	9.664
P47957;P47956;P08030	P47957;P47956;P08030	Adenine phosphoribosyltransferase	Aprt		3	1	1	1	1	1	9161400	0	0	Mock only	1	1	1	1	7.2	0	7.4498
P49813	P49813	Tropomodulin-1	Tmod1		1	1	1	1	1	1	16126000	0	0	Mock only	1	1	1	1	3.1	0.0036463	5.8945
P51125	P51125	Calpastatin	Cast		1	1	1	1	1	1	2701600	0	0	Mock only	1	1	1	1	2.3	0	10.742
P51174	P51174	Long-chain specific acyl-CoA dehydrogenase, mitochondrial	Acadl		1	1	1	1	1	1	23676000	0	0	Mock only	1	1	1	1	2.6	0	7.9967
P54276	P54276	DNA mismatch repair protein Msh6	Msh6		1	1	1	1	1	0	17031000	0	0	Mock only	1	0	1	0	0.8	0.0037209	5.9821
P57716	P57716	Nicastrin	Ncstn		1	1	1	1	1	1	10225000	0	0	Mock only	1	1	1	1	1.6	0.0070985	5.7427
P58137	P58137	Acyl-coenzyme A thioesterase 8	Acot8		1	1	1	1	1	1	5047400	0	0	Mock only	1	1	1	1	5	0	10.199
P58242	P58242	Acid sphingomyelinase-like phosphodiesterase 3b	Smpdl3b		1	1	1	1	1	0	18029000	0	0	Mock only	1	0	1	0	3.5	0	7.8192
P61022	P61022	Calcineurin B homologous protein 1	Chp1		1	1	1	1	1	1	5237100	0	0	Mock only	1	1	1	1	6.2	0	9.0968
P61202	P61202	COP9 signalosome complex subunit 2	Cops2		1	1	1	1	1	1	10745000	0	0	Mock only	1	1	1	1	3.2	0	10.574
P61294;P35279	P61294;P35279	Ras-related protein Rab-6B;Ras-related protein Rab-6A	Rab6b;Rab6a		2	1	1	1	1	0	9688300	0	0	Mock only	1	0	1	0	5.8	0	13.973
P61750	P61750	ADP-ribosylation factor 4	Arf4		1	1	1	1	1	0	14330000	0	0	Mock only	1	0	1	0	3.9	0.0045331	5.8719
P61924	P61924	Coatomer subunit zeta-1	Copz1		1	1	1	1	1	1	15257000	0	0	Mock only	1	1	1	1	13	0	8.4111
P61957;Q9Z172	P61957;Q9Z172	Small ubiquitin-related modifier 2;Small ubiquitin-related modifier 3	Sumo2;Sumo3		2	1	1	1	1	1	80183000	0	0	Mock only	1	1	1	1	12.6	0	9.3278
P61961	P61961	Ubiquitin-fold modifier 1	Ufm1		1	1	1	1	1	1	4915000	0	0	Mock only	1	1	1	1	17.6	0.0030801	6.7105
P62077	P62077	Mitochondrial import inner membrane translocase subunit Tim8 B	Timm8b		1	1	1	1	1	0	5328900	0	0	Mock only	1	0	1	0	13.3	0.003714	5.9776
P62141	P62141	Serine/threonine-protein phosphatase PP1-beta catalytic subunit	Ppp1cb		1	2	1	1	1	0	5486100	0	0	Mock only	1	0	2	1	6.7	0.0029821	6.4737
P62311	P62311	U6 snRNA-associated Sm-like protein LSm3	Lsm3		1	1	1	1	1	1	19525000	0	0	Mock only	1	1	1	1	13.7	0.0029499	6.4103
P62320	P62320	Small nuclear ribonucleoprotein Sm D3	Snrpd3		1	1	1	1	1	1	150280000	0	0	Mock only	1	1	1	1	7.9	0	9.1294
P62492;P46638	P62492;P46638	Ras-related protein Rab-11A;Ras-related protein Rab-11B	Rab11a;Rab11b		2	1	1	1	1	0	32424000	0	0	Mock only	1	0	1	0	5.1	0.0031088	6.77
P62874	P62874	Guanine nucleotide-binding protein G(I)/G(S)/G(T) subunit beta-1	Gnb1		1	1	1	1	1	1	37290000	0	0	Mock only	1	1	1	1	3.5	0.0010858	7.1657
P62900	P62900	60S ribosomal protein L31	Rpl31		1	1	1	1	1	1	192340000	0	0	Mock only	1	1	1	1	7.2	0.0021645	7.1296
P62911	P62911	60S ribosomal protein L32	Rpl32		1	1	1	1	1	0	127760000	0	0	Mock only	1	0	1	0	9.6	0	10.215
P62984;P0CG49;P0CG50	P62984;P0CG49;P0CG50	Ubiquitin-60S ribosomal protein L40;Ubiquitin;60S ribosomal protein L40;Polyubiquitin-B;Ubiquitin;Polyubiquitin-C;Ubiquitin;Ubiquitin-related 1;Ubiquitin-related 2	Uba52;Ubb;Ubc		3	5	1	1	1	0	1980300	0	0	Mock only	1	0	5	4	43.8	0	9.5462
P63005	P63005	Platelet-activating factor acetylhydrolase IB subunit alpha	Pafah1b1		1	1	1	1	1	0	12675000	0	0	Mock only	1	0	1	0	3.7	0.0029211	6.3039
P63028	P63028	Translationally-controlled tumor protein	Tpt1		1	1	1	1	1	1	3845700	0	0	Mock only	1	1	1	1	5.8	0	7.8142
P63280	P63280	SUMO-conjugating enzyme UBC9	Ube2i		1	1	1	1	1	1	19013000	0	0	Mock only	1	1	1	1	6.3	0.0020899	6.8528
P63330;P62715	P63330;P62715	Serine/threonine-protein phosphatase 2A catalytic subunit alpha isoform;Serine/threonine-protein phosphatase 2A catalytic subunit beta isoform	Ppp2ca;Ppp2cb		2	1	1	1	1	0	5286700	0	0	Mock only	1	0	1	0	4.5	0.0029441	6.3929
P67871	P67871	Casein kinase II subunit beta	Csnk2b		1	1	1	1	1	1	28198000	0	0	Mock only	1	1	1	1	5.1	0	8.2474
P68368	P68368	Tubulin alpha-4A chain	Tuba4a		1	12	1	1	1	1	116500000	0	0	Mock only	1	1	12	10	36.2	0.002103	6.9001
P68373;Q9JJZ2	P68373	Tubulin alpha-1C chain	Tuba1c		2	16	1	0	1	1	23826000	0	0	Mock only	0	0	16	13	41.4	0	9.0175
P70698	P70698	CTP synthase 1	Ctps1		1	1	1	1	1	0	10545000	0	0	Mock only	1	0	1	0	2	0.0021345	7.0154
P97311	P97311	DNA replication licensing factor MCM6	Mcm6		1	1	1	1	1	1	36708000	0	0	Mock only	1	1	1	1	1.6	0	9.3322
P97377	P97377	Cyclin-dependent kinase 2	Cdk2		1	2	1	1	1	1	2591100	0	0	Mock only	1	1	2	1	7.8	0.002924	6.3137
P97470	P97470	Serine/threonine-protein phosphatase 4 catalytic subunit	Ppp4c		1	1	1	1	1	0	3724000	0	0	Mock only	1	0	1	0	4.9	0.0020964	6.8876
P97783	P97783	Protein AF1q	Mllt11		1	1	1	1	1	0	2049000	0	0	Mock only	1	0	1	0	15.6	0	10.803
P97808	P97808	FXYD domain-containing ion transport regulator 5	Fxyd5		1	1	1	1	1	0	65721000	0	0	Mock only	1	0	1	0	5.1	0.0021299	6.9991
P98192	P98192	Dihydroxyacetone phosphate acyltransferase	Gnpat		1	1	1	1	1	0	7525600	0	0	Mock only	1	0	1	0	2.4	0.003006	6.5501
Q04899	Q04899	Cyclin-dependent kinase 18	Cdk18		1	1	1	1	1	1	14339000	0	0	Mock only	1	1	1	1	3.1	0.0028958	6.2131
Q05816	Q05816	Fatty acid-binding protein, epidermal	Fabp5		1	1	1	1	1	1	13724000	0	0	Mock only	1	1	1	1	10.4	0	9.3776
Q05D44	Q05D44	Eukaryotic translation initiation factor 5B	Eif5b		1	1	1	1	1	1	21689000	0	0	Mock only	1	1	1	1	1.4	0	7.7812
Q08297	Q08297	DNA repair protein RAD51 homolog 1	Rad51		1	1	1	1	1	0	7577700	0	0	Mock only	1	0	1	0	4.7	0	11.043
Q3TDD9	Q3TDD9	Protein phosphatase 1 regulatory subunit 21	Ppp1r21		1	1	1	1	1	1	6393200	0	0	Mock only	1	1	1	1	1.8	0	9.5148
Q3TIV5	Q3TIV5	Zinc finger CCCH domain-containing protein 15	Zc3h15		1	1	1	1	1	0	10223000	0	0	Mock only	1	0	1	0	2.3	0.0044883	5.8285
Q3TRM8	Q3TRM8	Hexokinase-3	Hk3		1	1	1	1	1	0	25167000	0	0	Mock only	1	0	1	0	1.4	0	9.2656
Q3TW96	Q3TW96	UDP-N-acetylhexosamine pyrophosphorylase-like protein 1	Uap1l1		1	1	1	1	1	1	19701000	0	0	Mock only	1	1	1	1	3.6	0	18.807
Q3U1U7	Q3U1U7	Aryl hydrocarbon receptor repressor	Ahrr		1	1	1	1	1	1	367740000	0	0	Mock only	1	1	1	1	2.9	0.0028302	6.0534
Q3UBX0	Q3UBX0	Transmembrane protein 109	Tmem109		1	1	1	1	1	1	57127000	0	0	Mock only	1	1	1	1	4.9	0	8.0673
Q3UGS4	Q3UGS4	Protein FAM195B	Fam195b		1	1	1	1	1	0	4361400	0	0	Mock only	1	0	1	0	11.3	0	7.9502
Q3UIA2	Q3UIA2	Rho GTPase-activating protein 17	Arhgap17		1	1	1	1	1	0	5321600	0	0	Mock only	1	0	1	0	1.1	0.0029732	6.4517
Q3UYV9	Q3UYV9	Nuclear cap-binding protein subunit 1	Ncbp1		1	1	1	1	1	0	2693100	0	0	Mock only	1	0	1	0	1.4	0.0028763	6.1561
Q3UZA1	Q3UZA1	CapZ-interacting protein	Rcsd1		1	1	1	1	1	0	4602900	0	0	Mock only	1	0	1	0	4.6	0	8.1607
Q58NB6	Q58NB6	Dehydrogenase/reductase SDR family member 9	Dhrs9		1	1	1	1	1	0	13271000	0	0	Mock only	1	0	1	0	3.8	0.0037348	5.9969
Q5ND34	Q5ND34	WD repeat-containing protein 81	Wdr81		1	1	1	1	1	0	11021000	0	0	Mock only	1	0	1	0	0.6	0.003663	5.9152
Q5XJY5	Q5XJY5	Coatomer subunit delta	Arcn1		1	1	1	1	1	1	4801600	0	0	Mock only	1	1	1	1	2.5	0	7.8144
Q60854	Q60854	Serpin B6	Serpinb6		1	1	1	1	1	1	10905000	0	0	Mock only	1	1	1	1	4	0.004529	5.8705
Q60930	Q60930	Voltage-dependent anion-selective channel protein 2	Vdac2		1	1	1	1	1	1	5482300	0	0	Mock only	1	1	1	1	4.1	0.0095986	5.6579
Q60973	Q60973	Histone-binding protein RBBP7	Rbbp7		1	2	1	1	1	0	12829000	0	0	Mock only	1	0	2	1	4.9	0	8.6508
Q61152	Q61152	Tyrosine-protein phosphatase non-receptor type 18	Ptpn18		1	1	1	1	1	1	30829000	0	0	Mock only	1	1	1	1	3.5	0	15.408
Q61166	Q61166	Microtubule-associated protein RP/EB family member 1	Mapre1		1	1	1	1	1	1	48436000	0	0	Mock only	1	1	1	1	7.5	0	10.809
Q61425	Q61425	Hydroxyacyl-coenzyme A dehydrogenase, mitochondrial	Hadh		1	1	1	1	1	0	5380300	0	0	Mock only	1	0	1	0	3.2	0.003096	6.7562
Q61464	Q61464	Zinc finger protein 638	Znf638		1	1	1	1	1	0	524470000	0	0	Mock only	1	0	1	0	0.6	0.0020855	6.8344
Q61543	Q61543	Golgi apparatus protein 1	Glg1		1	1	1	1	1	0	10501000	0	0	Mock only	1	0	1	0	1.3	0	9.7756
Q61599	Q61599	Rho GDP-dissociation inhibitor 2	Arhgdib		1	1	1	1	1	1	73405000	0	0	Mock only	1	1	1	1	10.5	0	8.3511
Q61655	Q61655	ATP-dependent RNA helicase DDX19A	Ddx19a		1	1	1	1	1	1	16994000	0	0	Mock only	1	1	1	1	5.2	0	8.7177
Q61735	Q61735	Leukocyte surface antigen CD47	Cd47		1	1	1	1	1	0	4525200	0	0	Mock only	1	0	1	0	4.6	0	9.8188
Q61739	Q61739	Integrin alpha-6;Integrin alpha-6 heavy chain;Integrin alpha-6 light chain	Itga6		1	1	1	1	1	1	3596900	0	0	Mock only	1	1	1	1	1.4	0	13.111
Q62165	Q62165	Dystroglycan;Alpha-dystroglycan;Beta-dystroglycan	Dag1		1	1	1	1	1	0	13181000	0	0	Mock only	1	0	1	0	2	0.0028571	6.1098
Q62193	Q62193	Replication protein A 32 kDa subunit	Rpa2		1	1	1	1	1	1	25285000	0	0	Mock only	1	1	1	1	5.2	0	7.4848
Q62433	Q62433	Protein NDRG1	Ndrg1		1	1	1	1	1	0	20941000	0	0	Mock only	1	0	1	0	3.6	0.0029098	6.2612
Q62523	Q62523	Zyxin	Zyx		1	1	1	1	1	1	12118000	0	0	Mock only	1	1	1	1	4.3	0	15.612
Q64152	Q64152	Transcription factor BTF3	Btf3		1	1	1	1	1	1	156500000	0	0	Mock only	1	1	1	1	9.3	0	7.8843
Q64281	Q64281	Leukocyte immunoglobulin-like receptor subfamily B member 4	Lilrb4		1	1	1	1	1	1	34964000	0	0	Mock only	1	1	1	1	4.2	0	10.862
Q64521	Q64521	Glycerol-3-phosphate dehydrogenase, mitochondrial	Gpd2		1	1	1	1	1	0	13601000	0	0	Mock only	1	0	1	0	2.3	0.0021552	7.1082
Q64674	Q64674	Spermidine synthase	Srm		1	1	1	1	1	1	3536800	0	0	Mock only	1	1	1	1	3.3	0.0037488	6.0133
Q69ZK0	Q69ZK0	Phosphatidylinositol 3,4,5-trisphosphate-dependent Rac exchanger 1 protein	Prex1		1	1	1	1	1	0	6962200	0	0	Mock only	1	0	1	0	0.5	0.0028382	6.0831
Q6A068	Q6A068	Cell division cycle 5-like protein	Cdc5l		1	1	1	1	1	1	10362000	0	0	Mock only	1	1	1	1	1.2	0.003055	6.6671
Q6A0A9	Q6A0A9	Constitutive coactivator of PPAR-gamma-like protein 1	FAM120A		1	1	1	1	1	1	25605000	0	0	Mock only	1	1	1	1	1.8	0	8.0253
Q6NSQ7	Q6NSQ7	Protein LTV1 homolog	Ltv1		1	1	1	1	1	1	16188000	0	0	Mock only	1	1	1	1	2.1	0.0045413	5.8824
Q6NZN0	Q6NZN0	RNA-binding protein 26	Rbm26		1	1	1	1	1	1	2374100	0	0	Mock only	1	1	1	1	1.5	0.0044763	5.8125
Q6P2K6	Q6P2K6	Serine/threonine-protein phosphatase 4 regulatory subunit 3A	Smek1		1	1	1	1	1	0	3270400	0	0	Mock only	1	0	1	0	1.1	0.002988	6.4939
Q6PAM1	Q6PAM1	Alpha-taxilin	Txlna		1	1	1	1	1	1	5965000	0	0	Mock only	1	1	1	1	2.9	0	7.8853
Q6PH08;Q99MI1	Q6PH08;Q99MI1	ERC protein 2;ELKS/Rab6-interacting/CAST family member 1	Erc2;Erc1		2	1	1	1	1	1	3140500	0	0	Mock only	1	1	1	1	1.3	0	7.3433
Q6URW6	Q6URW6	Myosin-14	Myh14		1	4	1	1	1	1	55456000	0	0	Mock only	1	1	3	4	2.4	0	7.2065
Q6ZWQ0	Q6ZWQ0	Nesprin-2	Syne2		1	1	1	1	1	0	1089600	0	0	Mock only	1	0	1	0	0.1	0.0028329	6.0683
Q7TN05	Q7TN05	AP-1 complex subunit sigma-3	Ap1s3		1	1	1	1	1	1	3109900	0	0	Mock only	1	1	1	1	5.8	0.0030519	6.6446
Q80TP3	Q80TP3	E3 ubiquitin-protein ligase UBR5	Ubr5		1	1	1	1	1	0	4107200	0	0	Mock only	1	0	1	0	0.5	0.003009	6.5517
Q80UP3	Q80UP3	Diacylglycerol kinase zeta	Dgkz		1	1	1	1	1	0	4750600	0	0	Mock only	1	0	1	0	2.2	0	8.2804
Q80VW7	Q80VW7	AT-hook-containing transcription factor	Akna		1	1	1	1	1	0	19304000	0	0	Mock only	1	0	1	0	0.6	0.0045005	5.8416
Q80WQ2	Q80WQ2	Protein VAC14 homolog	Vac14		1	1	1	1	1	1	3778600	0	0	Mock only	1	1	1	1	2	0	11.103
Q80XI3	Q80XI3	Eukaryotic translation initiation factor 4 gamma 3	Eif4g3		1	1	1	1	1	1	2327100	0	0	Mock only	1	1	1	1	0.8	0	8.9806
Q8BFQ8	Q8BFQ8	Parkinson disease 7 domain-containing protein 1	Pddc1		1	1	1	1	1	0	13609000	0	0	Mock only	1	0	1	0	5.9	0.0030675	6.7019
Q8BGB5	Q8BGB5	LIM domain-containing protein 2	Limd2		1	1	1	1	1	1	36101000	0	0	Mock only	1	1	1	1	13.3	0	13.844
Q8BJY1	Q8BJY1	26S proteasome non-ATPase regulatory subunit 5	Psmd5		1	1	1	1	1	1	15485000	0	0	Mock only	1	1	1	1	1.8	0.0021622	7.1192
Q8BLR5	Q8BLR5	PH and SEC7 domain-containing protein 4	Psd4		1	1	1	1	1	1	4618900	0	0	Mock only	1	1	1	1	1	0.0045167	5.8592
Q8BMG7	Q8BMG7	Rab3 GTPase-activating protein non-catalytic subunit	Rab3gap2		1	1	1	1	1	1	22811000	0	0	Mock only	1	1	1	1	0.8	0	8.117
Q8BMK4	Q8BMK4	Cytoskeleton-associated protein 4	Ckap4		1	1	1	1	1	1	5150200	0	0	Mock only	1	1	1	1	1.6	0.0021322	7.0147
Q8BMS1	Q8BMS1	Trifunctional enzyme subunit alpha, mitochondrial;Long-chain enoyl-CoA hydratase;Long chain 3-hydroxyacyl-CoA dehydrogenase	Hadha		1	1	1	1	1	1	28450000	0	0	Mock only	1	1	1	1	1.3	0.0071048	5.747
Q8BRF7	Q8BRF7	Sec1 family domain-containing protein 1	Scfd1		1	1	1	1	1	1	3540600	0	0	Mock only	1	1	1	1	2.2	0.0062444	5.786
Q8BSY0	Q8BSY0	Aspartyl/asparaginyl beta-hydroxylase	Asph		1	1	1	1	1	0	14788000	0	0	Mock only	1	0	1	0	2.7	0.0037313	5.9964
Q8BW10	Q8BW10	RNA-binding protein NOB1	Nob1		1	1	1	1	1	1	19831000	0	0	Mock only	1	1	1	1	2.2	0.0029851	6.4743
Q8BYW1	Q8BYW1	Rho GTPase-activating protein 25	Arhgap25		1	1	1	1	1	1	15864000	0	0	Mock only	1	1	1	1	2	0.009607	5.6584
Q8BZA9	Q8BZA9	Fructose-2,6-bisphosphatase TIGAR	Tigar		1	1	1	1	1	1	49708000	0	0	Mock only	1	1	1	1	6.3	0	14.52
Q8C129	Q8C129	Leucyl-cystinyl aminopeptidase	Lnpep		1	1	1	1	1	0	8296300	0	0	Mock only	1	0	1	0	1.2	0	7.2451
Q8C6G8	Q8C6G8	WD repeat-containing protein 26	Wdr26		1	1	1	1	1	1	7170500	0	0	Mock only	1	1	1	1	1.7	0.0045086	5.8476
Q8C754	Q8C754	Vacuolar protein sorting-associated protein 52 homolog	Vps52		1	1	1	1	1	1	9641800	0	0	Mock only	1	1	1	1	1.5	0	8.1241
Q8CCF0	Q8CCF0	U4/U6 small nuclear ribonucleoprotein Prp31	Prpf31		1	1	1	1	1	1	8207800	0	0	Mock only	1	1	1	1	2.6	0	7.4205
Q8CD92	Q8CD92	Tetratricopeptide repeat protein 27	Ttc27		1	1	1	1	1	0	10279000	0	0	Mock only	1	0	1	0	2.2	0	10.422
Q8CGF7	Q8CGF7	Transcription elongation regulator 1	Tcerg1		1	1	1	1	1	1	11886000	0	0	Mock only	1	1	1	1	1	0.0031056	6.77
Q8CGY8	Q8CGY8	UDP-N-acetylglucosamine--peptide N-acetylglucosaminyltransferase 110 kDa subunit	Ogt		1	1	1	1	1	1	7300000	0	0	Mock only	1	1	1	1	1	0.0036866	5.9427
Q8CH72	Q8CH72	E3 ubiquitin-protein ligase TRIM32	Trim32		1	1	1	1	1	1	2677200	0	0	Mock only	1	1	1	1	1.7	0	7.5544
Q8CHP8	Q8CHP8	Phosphoglycolate phosphatase	Pgp		1	1	1	1	1	1	34206000	0	0	Mock only	1	1	1	1	3.1	0.002079	6.817
Q8CI32	Q8CI32	BAG family molecular chaperone regulator 5	Bag5		1	1	1	1	1	0	11059000	0	0	Mock only	1	0	1	0	4.3	0.0021231	6.9868
Q8CJG0	Q8CJG0	Protein argonaute-2	Ago2		1	1	1	1	1	1	1873500	0	0	Mock only	1	1	1	1	1.4	0.0028708	6.1409
Q8K0D5	Q8K0D5	Elongation factor G, mitochondrial	Gfm1		1	1	1	1	1	0	2115000	0	0	Mock only	1	0	1	0	1.6	0.0087873	5.6975
Q8K1X1	Q8K1X1	WD repeat-containing protein 11	Wdr11		1	1	1	1	1	1	7618000	0	0	Mock only	1	1	1	1	1	0	9.5885
Q8K2L8	Q8K2L8	Trafficking protein particle complex subunit 12	Trappc12		1	1	1	1	1	0	2397600	0	0	Mock only	1	0	1	0	1.1	0.0030488	6.6446
Q8K2Z4	Q8K2Z4	Condensin complex subunit 1	Ncapd2		1	1	1	1	1	1	21790000	0	0	Mock only	1	1	1	1	1.4	0	10.176
Q8K4Q8	Q8K4Q8	Collectin-12	Colec12		1	1	1	1	1	0	9824200	0	0	Mock only	1	0	1	0	1.6	0.0028846	6.1796
Q8R010	Q8R010	Aminoacyl tRNA synthase complex-interacting multifunctional protein 2	Aimp2		1	1	1	1	1	1	40747000	0	0	Mock only	1	1	1	1	7.8	0	11.014
Q8R0A0	Q8R0A0	General transcription factor IIF subunit 2	Gtf2f2		1	1	1	1	1	1	25350000	0	0	Mock only	1	1	1	1	4.8	0	8.376
Q8R0X7	Q8R0X7	Sphingosine-1-phosphate lyase 1	Sgpl1		1	1	1	1	1	1	8565100	0	0	Mock only	1	1	1	1	2.6	0	9.967
Q8R344	Q8R344	Coiled-coil domain-containing protein 12	Ccdc12		1	1	1	1	1	0	15623000	0	0	Mock only	1	0	1	0	9.6	0	11.947
Q8R366	Q8R366	Immunoglobulin superfamily member 8	Igsf8		1	1	1	1	1	1	19031000	0	0	Mock only	1	1	1	1	1.6	0.0020877	6.8528
Q8R4X3	Q8R4X3	RNA-binding protein 12	Rbm12		1	1	1	1	1	0	18291000	0	0	Mock only	1	0	1	0	1.4	0	7.8902
Q8R550	Q8R550	SH3 domain-containing kinase-binding protein 1	Sh3kbp1		1	1	1	1	1	1	5818600	0	0	Mock only	1	1	1	1	1.3	0.0070922	5.7398
Q8VBV3	Q8VBV3	Exosome complex component RRP4	Exosc2		1	1	1	1	1	1	5362500	0	0	Mock only	1	1	1	1	5.5	0.0031024	6.7588
Q8VBZ3	Q8VBZ3	Cleft lip and palate transmembrane protein 1 homolog	Clptm1		1	1	1	1	1	0	8560400	0	0	Mock only	1	0	1	0	1.7	0.0028249	6.0496
Q8VCK3;P83887	Q8VCK3;P83887	Tubulin gamma-2 chain;Tubulin gamma-1 chain	Tubg2;Tubg1		2	1	1	1	1	1	7960200	0	0	Mock only	1	1	1	1	2	0.0070671	5.7216
Q8VCT3	Q8VCT3	Aminopeptidase B	Rnpep		1	1	1	1	1	0	6407100	0	0	Mock only	1	0	1	0	1.8	0.003012	6.5709
Q8VDD8	Q8VDD8	WAS protein family homolog 1	Wash1		1	1	1	1	1	0	2805500	0	0	Mock only	1	0	1	0	2.7	0	7.7461
Q8VDL4	Q8VDL4	ADP-dependent glucokinase	Adpgk		1	1	1	1	1	0	11686000	0	0	Mock only	1	0	1	0	2	0.0045372	5.8766
Q8VDP6	Q8VDP6	CDP-diacylglycerol--inositol 3-phosphatidyltransferase	Cdipt		1	1	1	1	1	0	3470600	0	0	Mock only	1	0	1	0	5.2	0.0037559	6.0271
Q8VE70	Q8VE70	Programmed cell death protein 10	Pdcd10		1	1	1	1	1	1	91023000	0	0	Mock only	1	1	1	1	4.7	0.0030706	6.7061
Q8VEC4	Q8VEC4	Calcium homeostasis modulator protein 2	Calhm2		1	1	1	1	1	0	1125800	0	0	Mock only	1	0	1	0	2.8	0.002139	7.029
Q8VEJ4	Q8VEJ4	Notchless protein homolog 1	Nle1		1	1	1	1	1	0	10363000	0	0	Mock only	1	0	1	0	3.1	0	7.6341
Q8VEJ9;P46467;Q8BPY9	Q8VEJ9;P46467;Q8BPY9	Vacuolar protein sorting-associated protein 4A;Vacuolar protein sorting-associated protein 4B;Fidgetin-like protein 1	Vps4a;Vps4b;Fignl1		3	1	1	1	1	0	14196000	0	0	Mock only	1	0	1	0	2.7	0.0030864	6.726
Q91V41	Q91V41	Ras-related protein Rab-14	Rab14		1	1	1	1	1	1	76422000	0	0	Mock only	1	1	1	1	7	0	13.109
Q91VK1;Q2L4X1	Q91VK1;Q2L4X1	Basic leucine zipper and W2 domain-containing protein 2	Bzw2		2	1	1	1	1	1	6484900	0	0	Mock only	1	1	1	1	2.1	0	8.0674
Q91WK0	Q91WK0	Leucine-rich repeat flightless-interacting protein 2	Lrrfip2		1	1	1	1	1	1	7476900	0	0	Mock only	1	1	1	1	3.1	0	9.4629
Q91X96	Q91X96	Guanine nucleotide exchange factor MSS4	Rabif		1	1	1	1	1	0	7283000	0	0	Mock only	1	0	1	0	8.9	0	7.5233
Q91ZU1	Q91ZU1	Ankyrin repeat and SOCS box protein 6	Asb6		1	1	1	1	1	1	3192900	0	0	Mock only	1	1	1	1	4.3	0	7.9061
Q920E5	Q920E5	Farnesyl pyrophosphate synthase	Fdps		1	1	1	1	1	1	13281000	0	0	Mock only	1	1	1	1	3.7	0	8.3257
Q921Y0;Q8BPB0	Q921Y0;Q8BPB0	MOB kinase activator 1A;MOB kinase activator 1B	Mob1a;Mob1b		2	1	1	1	1	1	6095100	0	0	Mock only	1	1	1	1	5.1	0	8.1927
Q923D4	Q923D4	Splicing factor 3B subunit 5	Sf3b5		1	1	1	1	1	0	28431000	0	0	Mock only	1	0	1	0	18.6	0.0020833	6.8303
Q99J09	Q99J09	Methylosome protein 50	Wdr77		1	1	1	1	1	0	44574000	0	0	Mock only	1	0	1	0	5	0	7.9198
Q99J95	Q99J95	Cyclin-dependent kinase 9	Cdk9		1	1	1	1	1	1	4233000	0	0	Mock only	1	1	1	1	3	0.0037175	5.9816
Q99JI6;P62835	Q99JI6;P62835	Ras-related protein Rap-1b;Ras-related protein Rap-1A	Rap1b;Rap1a		2	1	1	1	1	0	68320000	0	0	Mock only	1	0	1	0	6	0.0020986	6.888
Q99JW4	Q99JW4	LIM and senescent cell antigen-like-containing domain protein 1	Lims1		1	1	1	1	1	0	28219000	0	0	Mock only	1	0	1	0	3.7	0.0028222	6.0377
Q99KN9	Q99KN9	Clathrin interactor 1	Clint1		1	1	1	1	1	1	8654700	0	0	Mock only	1	1	1	1	1.9	0	7.6825
Q99KQ4	Q99KQ4	Nicotinamide phosphoribosyltransferase	Nampt		1	1	1	1	1	1	7373500	0	0	Mock only	1	1	1	1	4.3	0	10.715
Q99L04	Q99L04	Dehydrogenase/reductase SDR family member 1	Dhrs1		1	1	1	1	1	1	6399900	0	0	Mock only	1	1	1	1	5.4	0	7.834
Q99L47	Q99L47	Hsc70-interacting protein	St13		1	1	1	1	1	0	12013000	0	0	Mock only	1	0	1	0	2.7	0	7.59
Q99LB6	Q99LB6	Methionine adenosyltransferase 2 subunit beta	Mat2b		1	1	1	1	1	1	17300000	0	0	Mock only	1	1	1	1	3.6	0	8.8404
Q99LC5	Q99LC5	Electron transfer flavoprotein subunit alpha, mitochondrial	Etfa		1	1	1	1	1	1	6414900	0	0	Mock only	1	1	1	1	3.9	0.0031153	6.7894
Q99LE6	Q99LE6	ATP-binding cassette sub-family F member 2	Abcf2		1	1	1	1	1	1	8002400	0	0	Mock only	1	1	1	1	1.8	0.0030612	6.6938
Q99LI7	Q99LI7	Cleavage stimulation factor subunit 3	Cstf3		1	1	1	1	1	0	8781600	0	0	Mock only	1	0	1	0	2.5	0	10.102
Q99LX0	Q99LX0	Protein deglycase DJ-1	Park7		1	1	1	1	1	0	36775000	0	0	Mock only	1	0	1	0	8.5	0.0070609	5.7196
Q99P88	Q99P88	Nuclear pore complex protein Nup155	Nup155		1	1	1	1	1	1	14482000	0	0	Mock only	1	1	1	1	1.3	0.003	6.5202
Q9CPU0	Q9CPU0	Lactoylglutathione lyase	Glo1		1	1	1	1	1	0	10791000	0	0	Mock only	1	0	1	0	4.9	0.0030896	6.7287
Q9CQ22	Q9CQ22	Ragulator complex protein LAMTOR1	Lamtor1		1	1	1	1	1	1	4956900	0	0	Mock only	1	1	1	1	8.1	0	7.4696
Q9CQ89	Q9CQ89	Protein CutA	Cuta		1	1	1	1	1	0	4262200	0	0	Mock only	1	0	1	0	7.9	0	9.4305
Q9CQB5	Q9CQB5	CDGSH iron-sulfur domain-containing protein 2	Cisd2		1	1	1	1	1	1	11633000	0	0	Mock only	1	1	1	1	9.6	0.002947	6.4068
Q9CQC6	Q9CQC6	Basic leucine zipper and W2 domain-containing protein 1	Bzw1		1	1	1	1	1	1	9597700	0	0	Mock only	1	1	1	1	2.1	0.0036496	5.8955
Q9CQI6	Q9CQI6	Coactosin-like protein	Cotl1		1	1	1	1	1	1	14226000	0	0	Mock only	1	1	1	1	19	0	7.3633
Q9CQS5	Q9CQS5	Serine/threonine-protein kinase RIO2	Riok2		1	1	1	1	1	0	10382000	0	0	Mock only	1	0	1	0	2.2	0.0028275	6.0522
Q9CQS8	Q9CQS8	Protein transport protein Sec61 subunit beta	Sec61b		1	1	1	1	1	1	20695000	0	0	Mock only	1	1	1	1	10.4	0.0070859	5.7362
Q9CQU0	Q9CQU0	Thioredoxin domain-containing protein 12	Txndc12		1	1	1	1	1	0	7104800	0	0	Mock only	1	0	1	0	5.3	0.0045126	5.8548
Q9CR00	Q9CR00	26S proteasome non-ATPase regulatory subunit 9	Psmd9		1	1	1	1	1	1	7574400	0	0	Mock only	1	1	1	1	5.4	0.0029014	6.2353
Q9CR67	Q9CR67	Transmembrane protein 33	Tmem33		1	1	1	1	1	1	2740600	0	0	Mock only	1	1	1	1	4.9	0	7.699
Q9CR98	Q9CR98	Protein FAM136A	Fam136a		1	1	1	1	1	0	3936100	0	0	Mock only	1	0	1	0	13	0.002997	6.5015
Q9CSU0	Q9CSU0	Regulation of nuclear pre-mRNA domain-containing protein 1B	Rprd1b		1	1	1	1	1	0	3791800	0	0	Mock only	1	0	1	0	3.7	0.0029126	6.2714
Q9CWM4	Q9CWM4	Prefoldin subunit 1	Pfdn1		1	1	1	1	1	1	19147000	0	0	Mock only	1	1	1	1	8.2	0	9.427
Q9CWW6	Q9CWW6	Peptidyl-prolyl cis-trans isomerase NIMA-interacting 4	Pin4		1	1	1	1	1	1	130660000	0	0	Mock only	1	1	1	1	10.7	0	7.6271
Q9CWZ7	Q9CWZ7	Gamma-soluble NSF attachment protein	Napg		1	1	1	1	1	1	3826400	0	0	Mock only	1	1	1	1	4.2	0.0036597	5.9102
Q9CXI5	Q9CXI5	Mesencephalic astrocyte-derived neurotrophic factor	Manf		1	1	1	1	1	1	19202000	0	0	Mock only	1	1	1	1	7.8	0.0030992	6.7569
Q9CYA6	Q9CYA6	Zinc finger CCHC domain-containing protein 8	Zcchc8		1	1	1	1	1	1	17445000	0	0	Mock only	1	1	1	1	1.8	0.0037418	6.0084
Q9CYI4	Q9CYI4	Putative RNA-binding protein Luc7-like 1	Luc7l		1	1	1	1	1	0	3800100	0	0	Mock only	1	0	1	0	3	0.0028986	6.2199
Q9CZ04	Q9CZ04	COP9 signalosome complex subunit 7a	Cops7a		1	1	1	1	1	1	12996000	0	0	Mock only	1	1	1	1	5.1	0	9.4191
Q9CZ30	Q9CZ30	Obg-like ATPase 1	Ola1		1	1	1	1	1	1	20393000	0	0	Mock only	1	1	1	1	2.8	0.0021482	7.0583
Q9D1M0	Q9D1M0	Protein SEC13 homolog	Sec13		1	1	1	1	1	1	28011000	0	0	Mock only	1	1	1	1	3.4	0.0021575	7.1182
Q9D211	Q9D211	CDKN2AIP N-terminal-like protein	Cdkn2aipnl		1	1	1	1	1	1	76612000	0	0	Mock only	1	1	1	1	8.6	0.0028874	6.1905
Q9D2R0	Q9D2R0	Acetoacetyl-CoA synthetase	Aacs		1	1	1	1	1	0	1902100	0	0	Mock only	1	0	1	0	1.5	0	7.8632
Q9D2U9;Q8CGP2;Q8CGP1;Q8CGP0;Q6ZWY9;Q64525;Q64524;Q64478;Q64475;P10854;P10853;P70696	Q9D2U9;Q8CGP2;Q8CGP1;Q8CGP0;Q6ZWY9;Q64525;Q64524;Q64478;Q64475;P10854;P10853;P70696	Histone H2B type 3-A;Histone H2B type 1-P;Histone H2B type 1-K;Histone H2B type 3-B;Histone H2B type 1-C/E/G;Histone H2B type 2-B;Histone H2B type 2-E;Histone H2B type 1-H;Histone H2B type 1-B;Histone H2B type 1-M;Histone H2B type 1-F/J/L;Histone H2B type 1-A	Hist3h2ba;Hist1h2bp;Hist1h2bk;Hist3h2bb;Hist1h2bc;Hist2h2bb;Hist2h2be;Hist1h2bh;Hist1h2bb;Hist1h2bm;Hist1h2bf;Hist1h2ba		12	1	1	1	1	1	142940000	0	0	Mock only	1	1	1	1	7.1	0.003112	6.781
Q9D3R6;Q3UMC0	Q9D3R6;Q3UMC0	Katanin p60 ATPase-containing subunit A-like 2;Spermatogenesis-associated protein 5	Katnal2;Spata5		2	1	1	1	1	1	119700000	0	0	Mock only	1	1	1	1	2.2	0.0030581	6.6732
Q9D6K8	Q9D6K8	FUN14 domain-containing protein 2	Fundc2		1	1	1	1	1	0	5937600	0	0	Mock only	1	0	1	0	14.6	0	8.0164
Q9D6R2	Q9D6R2	Isocitrate dehydrogenase [NAD] subunit alpha, mitochondrial	Idh3a		1	1	1	1	1	1	27950000	0	0	Mock only	1	1	1	1	3.6	0.001087	7.173
Q9D7X3	Q9D7X3	Dual specificity protein phosphatase 3	Dusp3		1	1	1	1	1	1	8213400	0	0	Mock only	1	1	1	1	9.2	0	7.7802
Q9D880	Q9D880	Mitochondrial import inner membrane translocase subunit TIM50	Timm50		1	1	1	1	1	0	24187000	0	0	Mock only	1	0	1	0	3.1	0.0028544	6.1075
Q9D8Y7	Q9D8Y7	Tumor necrosis factor alpha-induced protein 8-like protein 2	Tnfaip8l2		1	1	1	1	1	0	4598800	0	0	Mock only	1	0	1	0	7.6	0.0028517	6.0995
Q9D937	Q9D937	Uncharacterized protein C11orf98 homolog			1	1	1	1	1	1	9406900	0	0	Mock only	1	1	1	1	11.4	0.0030211	6.581
Q9DA47	Q9DA47	Transmembrane protein 239	Tmem239		1	1	1	1	1	0	5546600	0	0	Mock only	1	0	1	0	6.6	0.0079295	5.706
Q9DAA6	Q9DAA6	Exosome complex component CSL4	Exosc1		1	1	1	1	1	1	3390300	0	0	Mock only	1	1	1	1	8.7	0	7.7675
Q9DB05	Q9DB05	Alpha-soluble NSF attachment protein	Napa		1	1	1	1	1	1	27532000	0	0	Mock only	1	1	1	1	4.4	0	8.998
Q9DCG9	Q9DCG9	Multifunctional methyltransferase subunit TRM112-like protein	Trmt112		1	1	1	1	1	0	34793000	0	0	Mock only	1	0	1	0	10.4	0	9.5498
Q9EPL8	Q9EPL8	Importin-7	Ipo7		1	1	1	1	1	1	64372000	0	0	Mock only	1	1	1	1	0.9	0.003643	5.892
Q9EQ06	Q9EQ06	Estradiol 17-beta-dehydrogenase 11	Hsd17b11		1	1	1	1	1	1	18666000	0	0	Mock only	1	1	1	1	3.7	0	8.2969
Q9EQ28	Q9EQ28	DNA polymerase delta subunit 3	Pold3		1	1	1	1	1	0	11370000	0	0	Mock only	1	0	1	0	2.6	0	7.915
Q9EQH2	Q9EQH2	Endoplasmic reticulum aminopeptidase 1	Erap1		1	1	1	1	1	0	17634000	0	0	Mock only	1	0	1	0	1.4	0	9.1708
Q9EQU5	Q9EQU5	Protein SET	Set		1	1	1	1	1	1	56204000	0	0	Mock only	1	1	1	1	3.5	0.0037071	5.9709
Q9ER72	Q9ER72	Cysteine--tRNA ligase, cytoplasmic	Cars		1	1	1	1	1	0	24686000	0	0	Mock only	1	0	1	0	1.3	0.0029412	6.3924
Q9ERR7	Q9ERR7	15 kDa selenoprotein	2016-09-15		1	1	1	1	1	0	1879700	0	0	Mock only	1	0	1	0	9.9	0	10.433
Q9ET54	Q9ET54	Palladin	Palld		1	1	1	1	1	0	20114000	0	0	Mock only	1	0	1	0	1.4	0	11.031
Q9JHI7	Q9JHI7	Exosome complex component RRP45	Exosc9		1	1	1	1	1	0	11366000	0	0	Mock only	1	0	1	0	2.3	0.0037037	5.9709
Q9JHS9	Q9JHS9	Spliceosome-associated protein CWC15 homolog	Cwc15		1	1	1	1	1	0	22850000	0	0	Mock only	1	0	1	0	5.2	0	9.8699
Q9JHU9	Q9JHU9	Inositol-3-phosphate synthase 1	Isyna1		1	1	1	1	1	1	3107100	0	0	Mock only	1	1	1	1	2.9	0	10.177
Q9JI11	Q9JI11	Serine/threonine-protein kinase 4;Serine/threonine-protein kinase 4 37kDa subunit;Serine/threonine-protein kinase 4 18kDa subunit	Stk4		1	1	1	1	1	1	40201000	0	0	Mock only	1	1	1	1	2.7	0.0021505	7.0936
Q9JIF0	Q9JIF0	Protein arginine N-methyltransferase 1	Prmt1		1	1	1	1	1	1	31536000	0	0	Mock only	1	1	1	1	4	0	12.766
Q9JK23	Q9JK23	Proteasome assembly chaperone 1	Psmg1		1	1	1	1	1	1	2579700	0	0	Mock only	1	1	1	1	3.5	0.0021164	6.9273
Q9JK48	Q9JK48	Endophilin-B1	Sh3glb1		1	1	1	1	1	0	15057000	0	0	Mock only	1	0	1	0	3	0.0071111	5.7525
Q9JKB3	Q9JKB3	Y-box-binding protein 3	Ybx3		1	3	1	1	1	1	22351000	0	0	Mock only	1	1	3	3	8.6	0	13.304
Q9JKC8;Q8R2R9	Q9JKC8;Q8R2R9	AP-3 complex subunit mu-1;AP-3 complex subunit mu-2	Ap3m1;Ap3m2		2	1	1	1	1	1	16214000	0	0	Mock only	1	1	1	1	2.4	0.0053571	5.792
Q9JLJ2	Q9JLJ2	4-trimethylaminobutyraldehyde dehydrogenase	Aldh9a1		1	1	1	1	1	0	20800000	0	0	Mock only	1	0	1	0	1.8	0.0036799	5.9345
Q9JMA1	Q9JMA1	Ubiquitin carboxyl-terminal hydrolase 14	Usp14		1	1	1	1	1	1	63183000	0	0	Mock only	1	1	1	1	2.6	0	9.817
Q9QYI3	Q9QYI3	DnaJ homolog subfamily C member 7	Dnajc7		1	1	1	1	1	0	30520000	0	0	Mock only	1	0	1	0	1.4	0.0045208	5.8626
Q9QYJ0	Q9QYJ0	DnaJ homolog subfamily A member 2	Dnaja2		1	1	1	1	1	0	4627000	0	0	Mock only	1	0	1	0	2.4	0.0044924	5.8348
Q9QYJ3	Q9QYJ3	DnaJ homolog subfamily B member 1	Dnajb1		1	1	1	1	1	1	14821000	0	0	Mock only	1	1	1	1	4.7	0	13.41
Q9R0P5	Q9R0P5	Destrin	Dstn		1	1	1	1	1	1	39793000	0	0	Mock only	1	1	1	1	6.7	0.0037003	5.9544
Q9R0X4;Q32MW3	Q9R0X4;Q32MW3	Acyl-coenzyme A thioesterase 9, mitochondrial;Acyl-coenzyme A thioesterase 10, mitochondrial	Acot9;Acot10		2	1	1	1	1	1	13321000	0	0	Mock only	1	1	1	1	2.3	0.0030303	6.6018
Q9R1J0	Q9R1J0	Sterol-4-alpha-carboxylate 3-dehydrogenase, decarboxylating	Nsdhl		1	1	1	1	1	0	2193700	0	0	Mock only	1	0	1	0	3.6	0.0020921	6.8647
Q9R1P3	Q9R1P3	Proteasome subunit beta type-2	Psmb2		1	1	1	1	1	1	34920000	0	0	Mock only	1	1	1	1	7.5	0	13.374
Q9WTX5	Q9WTX5	S-phase kinase-associated protein 1	Skp1		1	1	1	1	1	1	2335000	0	0	Mock only	1	1	1	1	5.5	0.0021529	7.0987
Q9WUD1	Q9WUD1	STIP1 homology and U box-containing protein 1	Stub1		1	1	1	1	1	1	6213500	0	0	Mock only	1	1	1	1	3.9	0.0030457	6.6312
Q9WUM5	Q9WUM5	Succinyl-CoA ligase [ADP/GDP-forming] subunit alpha, mitochondrial	Suclg1		1	1	1	1	1	1	31131000	0	0	Mock only	1	1	1	1	4.6	0.002991	6.4995
Q9WUP7	Q9WUP7	Ubiquitin carboxyl-terminal hydrolase isozyme L5	Uchl5		1	1	1	1	1	1	30933000	0	0	Mock only	1	1	1	1	3.3	0	7.9819
Q9WV80	Q9WV80	Sorting nexin-1	Snx1		1	2	1	1	1	0	25391000	0	0	Mock only	1	0	2	0	4.6	0.0029586	6.4272
Q9WVG6	Q9WVG6	Histone-arginine methyltransferase CARM1	Carm1		1	1	1	1	1	0	16436000	0	0	Mock only	1	0	1	0	2.1	0	7.4979
Q9WVK8	Q9WVK8	Cholesterol 24-hydroxylase	Cyp46a1		1	1	1	1	1	0	25945000	0	0	Mock only	1	0	1	0	1.8	0.0087566	5.6767
Q9Z0T9	Q9Z0T9	Integrin beta-6	Itgb6		1	1	1	1	1	1	98186000	0	0	Mock only	1	1	1	1	1.1	0.0030272	6.6008
Q9Z108	Q9Z108	Double-stranded RNA-binding protein Staufen homolog 1	Stau1		1	1	1	1	1	1	8490100	0	0	Mock only	1	1	1	1	3.3	0	7.6501
Q9Z130	Q9Z130	Heterogeneous nuclear ribonucleoprotein D-like	Hnrnpdl		1	1	1	1	1	0	40753000	0	0	Mock only	1	0	1	0	5.6	0	7.9586
Q9Z1G3	Q9Z1G3	V-type proton ATPase subunit C 1	Atp6v1c1		1	1	1	1	1	1	15188000	0	0	Mock only	1	1	1	1	2.4	0.0010881	7.1754
Q9Z1M8	Q9Z1M8	Protein Red	Ik		1	1	1	1	1	0	3873100	0	0	Mock only	1	0	1	0	1.6	0.003003	6.5447
Q9Z1Q5	Q9Z1Q5	Chloride intracellular channel protein 1	Clic1		1	1	1	1	1	1	27076000	0	0	Mock only	1	1	1	1	7.5	0	11.272
Q9Z1Z0	Q9Z1Z0	General vesicular transport factor p115	Uso1		1	1	1	1	1	1	36818000	0	0	Mock only	1	1	1	1	0.9	0.0021436	7.0421
Q9Z2X1	Q9Z2X1	Heterogeneous nuclear ribonucleoprotein F;Heterogeneous nuclear ribonucleoprotein F, N-terminally processed	Hnrnpf		1	3	1	1	1	0	7871000	0	0	Mock only	1	0	3	1	10.6	0	9.9733
